# Supplementary material for: Aquabis­(6-bromo­picolinato-κ2 N,O)copper(II)
Source: Acta Crystallogr Sect E Struct Rep Online. 2008 Dec 10;65(Pt 1):m45–6. doi: 10.1107/S1600536808041536 (PMC2967890; doi:10.1107/S1600536808041536)
Supplement: Supplementary file 1 [file e-65-00m45-sup1.cif]

##############################################################################
###                                                                        ###
###        Electronic paper (Acta Crystallographica Section E)             ###
###                                                                        ###
##############################################################################
#                                                                            #
# This CIF contains the data in a paper accepted for publication in Acta     #
# Crystallographica Section E. It conforms to the requirements of Notes      #
# for Authors for Section E, and has been peer reviewed under the auspices   #
# of the IUCr Commission on Journals.                                        #
#                                                                            #
# Full details of the Crystallographic Information File format               #
# are given in the paper "The Crystallographic Information File (CIF):       #
# a New Standard Archive File for Crystallography" by S. R. Hall, F. H.      #
# Allen and I. D. Brown [Acta Cryst. (1991), A47, 655-685].                  #
#                                                                            #
# The current version of the core CIF dictionary is obtainable from          #
# ftp://ftp.iucr.org/pub/cif_core.dic. The current version number is 2.4.    #
#                                                                            #
# Software is freely available for graphical display of the structure(s) in  #
# this CIF.  For information consult the CIF home page http://www.iucr.org/  #
# cif/home.html                                                              #
#                                                                            #
# This file may be used for bona fide research purposes within the           #
# scientific community so long as proper attribution is given to the journal # 
# article from which it was obtained.                                        #
#                                                                            #
##############################################################################
                                             
data_I
_audit_creation_method     SHELXL-97
_chemical_name_systematic
;
Aquabis(6-bromopicolinato-\k^2^<i>N</i>,<i>O</i>)copper(II)
;
_chemical_name_common     ?
_chemical_formula_moiety     'C12 H8 Br2 Cu N2 O5'
_chemical_formula_sum     'C12 H8 Br2 Cu N2 O5'
_chemical_formula_iupac     '[Cu (C6 H3 Br N O2)2 (H2 O)]'
_chemical_formula_weight     483.56
_chemical_melting_point     ?
_symmetry_cell_setting     Triclinic
_symmetry_space_group_name_H-M     'P -1'
_symmetry_space_group_name_Hall     '-P 1'
loop_
    _symmetry_equiv_pos_as_xyz
    'x, y, z'
    '-x, -y, -z'
_cell_length_a     6.9447(8)
_cell_length_b     9.1350(10)
_cell_length_c     11.4510(13)
_cell_angle_alpha     86.741(2)
_cell_angle_beta     84.056(2)
_cell_angle_gamma     76.7280(10)
_cell_volume     702.84(14)
_cell_formula_units_Z     2
_cell_measurement_reflns_used     2146
_cell_measurement_theta_min     2.29
_cell_measurement_theta_max     28.12
_cell_measurement_temperature     298(2)
_exptl_crystal_description     block
_exptl_crystal_colour     blue
_exptl_crystal_size_max     0.18
_exptl_crystal_size_mid     0.14
_exptl_crystal_size_min     0.08
_exptl_crystal_density_diffrn     2.285
_exptl_crystal_density_meas     ?
_exptl_crystal_density_method     'not measured'
_exptl_crystal_F_000     466
_exptl_absorpt_coefficient_mu     7.263
_exptl_absorpt_correction_type     multi-scan
_exptl_absorpt_process_details     '(SADABS; Sheldrick, 1996)'
_exptl_absorpt_correction_T_min     0.354
_exptl_absorpt_correction_T_max     0.594
_exptl_special_details
;
 ?
;
_diffrn_ambient_temperature     298(2)
_diffrn_radiation_type     MoK\a
_diffrn_radiation_wavelength     0.71073
_diffrn_radiation_source     'fine-focus sealed tube'
_diffrn_radiation_monochromator     graphite
_diffrn_measurement_device_type     'Siemens SMART CCD'
_diffrn_measurement_method     \w
_diffrn_detector_area_resol_mean     ?
_diffrn_reflns_number     3669
_diffrn_reflns_av_R_equivalents     0.0181
_diffrn_reflns_av_sigmaI/netI     0.0342
_diffrn_reflns_theta_min     1.79
_diffrn_reflns_theta_max     25.01
_diffrn_reflns_theta_full     25.01
_diffrn_measured_fraction_theta_max     0.983
_diffrn_measured_fraction_theta_full     0.983
_diffrn_reflns_limit_h_min     -7
_diffrn_reflns_limit_h_max     8
_diffrn_reflns_limit_k_min     -9
_diffrn_reflns_limit_k_max     10
_diffrn_reflns_limit_l_min     -13
_diffrn_reflns_limit_l_max     12
_diffrn_standards_number     ?
_diffrn_standards_interval_count     ?
_diffrn_standards_interval_time     ?
_diffrn_standards_decay_%     ?
_refine_special_details
;
 Refinement of F^2^ against ALL reflections.  The weighted R-factor wR and
 goodness of fit S are based on F^2^, conventional R-factors R are based
 on F, with F set to zero for negative F^2^. The threshold expression of
 F^2^ > 2sigma(F^2^) is used only for calculating R-factors(gt) etc. and is
 not relevant to the choice of reflections for refinement.  R-factors based
 on F^2^ are statistically about twice as large as those based on F, and R-
 factors based on ALL data will be even larger.
;
_reflns_number_total     2435
_reflns_number_gt     2137
_reflns_threshold_expression     >2sigma(I)
_refine_ls_structure_factor_coef     Fsqd
_refine_ls_matrix_type     full
_refine_ls_R_factor_all     0.0385
_refine_ls_R_factor_gt     0.0318
_refine_ls_wR_factor_gt     0.0773
_refine_ls_wR_factor_ref     0.0815
_refine_ls_goodness_of_fit_ref     1.022
_refine_ls_restrained_S_all     1.022
_refine_ls_number_reflns     2435
_refine_ls_number_parameters     199
_refine_ls_number_restraints     0
_refine_ls_hydrogen_treatment     constr
_refine_ls_weighting_scheme     calc
_refine_ls_weighting_details
         'calc w=1/[\s^2^(Fo^2^)+(0.0433P)^2^+0.8458P] where P=(Fo^2^+2Fc^2^)/3'
_atom_sites_solution_hydrogens     geom
_atom_sites_solution_primary     direct
_atom_sites_solution_secondary     difmap
_refine_ls_shift/su_max     0.001
_refine_ls_shift/su_mean     0.000
_refine_diff_density_max     0.605
_refine_diff_density_min     -0.590
_refine_ls_extinction_method     none
_refine_ls_extinction_coef     ?
loop_
    _atom_type_symbol
    _atom_type_description
    _atom_type_scat_dispersion_real
    _atom_type_scat_dispersion_imag
    _atom_type_scat_source
    'C' 'C' 0.0033 0.0016
                         'International Tables Vol C Tables 4.2.6.8 and 6.1.1.4'
    'H' 'H' 0.0000 0.0000
                         'International Tables Vol C Tables 4.2.6.8 and 6.1.1.4'
    'N' 'N' 0.0061 0.0033
                         'International Tables Vol C Tables 4.2.6.8 and 6.1.1.4'
    'O' 'O' 0.0106 0.0060
                         'International Tables Vol C Tables 4.2.6.8 and 6.1.1.4'
    'Cu' 'Cu' 0.3201 1.2651
                         'International Tables Vol C Tables 4.2.6.8 and 6.1.1.4'
    'Br' 'Br' -0.2901 2.4595
                         'International Tables Vol C Tables 4.2.6.8 and 6.1.1.4'
_computing_data_collection     'SMART (Siemens, 1996)'
_computing_cell_refinement     'SAINT (Siemens, 1996)'
_computing_data_reduction     'SAINT (Siemens, 1996)'
_computing_structure_solution     'SHELXS97 (Sheldrick, 2008)'
_computing_structure_refinement     'SHELXL97 (Sheldrick, 2008)'
_computing_molecular_graphics     'SHELXTL (Sheldrick, 2008)'
_computing_publication_material     'SHELXTL (Sheldrick, 2008)'
loop_
    _atom_site_type_symbol
    _atom_site_label
    _atom_site_fract_x
    _atom_site_fract_y
    _atom_site_fract_z
    _atom_site_U_iso_or_equiv
    _atom_site_adp_type
    _atom_site_calc_flag
    _atom_site_refinement_flags
    _atom_site_occupancy
    _atom_site_disorder_assembly
    _atom_site_disorder_group
    Cu Cu1 0.36391(7) 0.20148(5) 0.83934(4) 0.02864(15) Uani d . 1 . .
    Br Br1 0.09458(7) 0.53067(5) 0.65643(4) 0.04093(15) Uani d . 1 . .
    Br Br2 0.66479(7) 0.36146(5) 0.64489(4) 0.04116(15) Uani d . 1 . .
    N N1 0.2408(5) 0.4351(4) 0.8722(3) 0.0258(7) Uani d . 1 . .
    N N2 0.3743(5) 0.1983(3) 0.6656(3) 0.0256(7) Uani d . 1 . .
    O O1 0.3617(5) 0.1928(3) 1.0067(2) 0.0382(7) Uani d . 1 . .
    O O2 0.3544(5) 0.3296(4) 1.1627(3) 0.0485(8) Uani d . 1 . .
    O O3 0.1337(4) 0.0956(4) 0.8258(3) 0.0382(7) Uani d . 1 . .
    O O4 -0.0273(4) 0.0169(3) 0.6914(3) 0.0383(7) Uani d . 1 . .
    O O5 0.6281(5) 0.0513(4) 0.8380(3) 0.0558(10) Uani d . 1 . .
    H H5A 0.6454 -0.0203 0.8893 0.067 Uiso d R 1 . .
    H H5B 0.7377 0.0508 0.7972 0.067 Uiso d R 1 . .
    C C1 0.3350(6) 0.3182(5) 1.0602(3) 0.0320(9) Uani d . 1 . .
    C C2 0.2678(5) 0.4583(5) 0.9843(3) 0.0283(9) Uani d . 1 . .
    C C3 0.2265(6) 0.6001(5) 1.0303(4) 0.0379(10) Uani d . 1 . .
    H H3 0.2459 0.6118 1.1081 0.046 Uiso calc R 1 . .
    C C4 0.1558(7) 0.7247(5) 0.9590(4) 0.0417(11) Uani d . 1 . .
    H H4 0.1324 0.8213 0.9871 0.050 Uiso calc R 1 . .
    C C5 0.1210(6) 0.7029(5) 0.8466(4) 0.0366(10) Uani d . 1 . .
    H H5 0.0703 0.7839 0.7973 0.044 Uiso calc R 1 . .
    C C6 0.1633(6) 0.5563(5) 0.8081(4) 0.0294(9) Uani d . 1 . .
    C C7 0.1021(6) 0.0759(4) 0.7223(3) 0.0281(9) Uani d . 1 . .
    C C8 0.2405(6) 0.1316(4) 0.6261(3) 0.0276(8) Uani d . 1 . .
    C C9 0.2250(6) 0.1216(5) 0.5081(4) 0.0346(10) Uani d . 1 . .
    H H9 0.1292 0.0773 0.4831 0.042 Uiso calc R 1 . .
    C C10 0.3536(7) 0.1783(5) 0.4273(4) 0.0379(10) Uani d . 1 . .
    H H10 0.3463 0.1712 0.3472 0.045 Uiso calc R 1 . .
    C C11 0.4922(7) 0.2450(5) 0.4658(4) 0.0364(10) Uani d . 1 . .
    H H11 0.5812 0.2827 0.4128 0.044 Uiso calc R 1 . .
    C C12 0.4961(6) 0.2548(4) 0.5859(3) 0.0291(9) Uani d . 1 . .
loop_
    _atom_site_aniso_label
    _atom_site_aniso_U_11
    _atom_site_aniso_U_22
    _atom_site_aniso_U_33
    _atom_site_aniso_U_12
    _atom_site_aniso_U_13
    _atom_site_aniso_U_23
    Cu1 0.0328(3) 0.0302(3) 0.0214(3) -0.0060(2) -0.00068(19) 0.0041(2)
    Br1 0.0450(3) 0.0414(3) 0.0322(2) -0.0002(2) -0.00934(19) 0.00599(19)
    Br2 0.0424(3) 0.0467(3) 0.0401(3) -0.0234(2) -0.00604(19) 0.0080(2)
    N1 0.0249(17) 0.0264(17) 0.0248(17) -0.0051(14) 0.0008(13) 0.0021(13)
    N2 0.0277(17) 0.0233(16) 0.0234(16) -0.0040(13) 0.0016(13) 0.0044(13)
    O1 0.0517(19) 0.0355(17) 0.0216(14) -0.0001(14) -0.0030(13) 0.0073(12)
    O2 0.057(2) 0.066(2) 0.0218(16) -0.0124(17) -0.0057(14) 0.0033(15)
    O3 0.0424(18) 0.0476(18) 0.0292(16) -0.0242(14) 0.0046(13) 0.0029(13)
    O4 0.0373(17) 0.0439(18) 0.0385(17) -0.0202(14) -0.0019(13) -0.0003(14)
    O5 0.047(2) 0.055(2) 0.045(2) 0.0162(17) 0.0127(16) 0.0257(17)
    C1 0.025(2) 0.044(3) 0.026(2) -0.0064(18) 0.0013(16) 0.0013(18)
    C2 0.0190(19) 0.037(2) 0.028(2) -0.0062(16) 0.0037(15) -0.0031(17)
    C3 0.034(2) 0.045(3) 0.037(2) -0.012(2) 0.0014(18) -0.012(2)
    C4 0.038(3) 0.035(2) 0.054(3) -0.012(2) 0.004(2) -0.010(2)
    C5 0.030(2) 0.027(2) 0.049(3) -0.0039(18) 0.0033(19) 0.0047(19)
    C6 0.0221(19) 0.036(2) 0.029(2) -0.0073(17) 0.0015(16) 0.0054(17)
    C7 0.031(2) 0.023(2) 0.029(2) -0.0046(16) 0.0003(16) 0.0024(16)
    C8 0.031(2) 0.0210(19) 0.029(2) -0.0027(16) -0.0025(16) 0.0045(16)
    C9 0.041(2) 0.029(2) 0.034(2) -0.0060(19) -0.0069(19) -0.0024(18)
    C10 0.052(3) 0.040(3) 0.021(2) -0.012(2) -0.0041(19) 0.0040(18)
    C11 0.045(3) 0.032(2) 0.027(2) -0.0048(19) 0.0056(18) 0.0056(18)
    C12 0.028(2) 0.028(2) 0.029(2) -0.0033(17) -0.0007(16) 0.0046(16)
_geom_special_details
;
 All esds (except the esd in the dihedral angle between two l.s. planes)
 are estimated using the full covariance matrix.  The cell esds are taken
 into account individually in the estimation of esds in distances, angles
 and torsion angles; correlations between esds in cell parameters are only
 used when they are defined by crystal symmetry.  An approximate (isotropic)
 treatment of cell esds is used for estimating esds involving l.s. planes.
;
loop_
    _geom_bond_atom_site_label_1
    _geom_bond_atom_site_label_2
    _geom_bond_site_symmetry_2
    _geom_bond_distance
    _geom_bond_publ_flag
    Cu1 O1 . 1.912(3) y
    Cu1 N2 . 1.985(3) y
    Cu1 O5 . 2.022(3) y
    Cu1 O3 . 2.072(3) y
    Cu1 N1 . 2.148(3) y
    Br1 C6 . 1.889(4) ?
    Br2 C12 . 1.882(4) ?
    N1 C6 . 1.330(5) ?
    N1 C2 . 1.351(5) ?
    N2 C12 . 1.342(5) ?
    N2 C8 . 1.348(5) ?
    O1 C1 . 1.296(5) ?
    O2 C1 . 1.208(5) ?
    O3 C7 . 1.257(5) ?
    O4 C7 . 1.239(5) ?
    O5 H5A . 0.8499 ?
    O5 H5B . 0.8499 ?
    C1 C2 . 1.514(6) ?
    C2 C3 . 1.384(6) ?
    C3 C4 . 1.387(6) ?
    C3 H3 . 0.9300 ?
    C4 C5 . 1.367(7) ?
    C4 H4 . 0.9300 ?
    C5 C6 . 1.391(6) ?
    C5 H5 . 0.9300 ?
    C7 C8 . 1.529(6) ?
    C8 C9 . 1.377(6) ?
    C9 C10 . 1.382(6) ?
    C9 H9 . 0.9300 ?
    C10 C11 . 1.371(6) ?
    C10 H10 . 0.9300 ?
    C11 C12 . 1.387(6) ?
    C11 H11 . 0.9300 ?
loop_
    _geom_angle_atom_site_label_1
    _geom_angle_atom_site_label_2
    _geom_angle_atom_site_label_3
    _geom_angle_site_symmetry_1
    _geom_angle_site_symmetry_3
    _geom_angle
    _geom_angle_publ_flag
    O1 Cu1 N2 . . 176.76(12) ?
    O1 Cu1 O5 . . 86.47(13) ?
    N2 Cu1 O5 . . 90.80(13) ?
    O1 Cu1 O3 . . 98.49(13) ?
    N2 Cu1 O3 . . 80.87(13) ?
    O5 Cu1 O3 . . 111.31(14) ?
    O1 Cu1 N1 . . 81.11(12) ?
    N2 Cu1 N1 . . 102.11(12) ?
    O5 Cu1 N1 . . 139.28(14) ?
    O3 Cu1 N1 . . 108.83(12) ?
    C6 N1 C2 . . 116.5(3) ?
    C6 N1 Cu1 . . 135.6(3) ?
    C2 N1 Cu1 . . 107.6(2) ?
    C12 N2 C8 . . 118.0(3) ?
    C12 N2 Cu1 . . 127.6(3) ?
    C8 N2 Cu1 . . 114.4(3) ?
    C1 O1 Cu1 . . 118.1(3) ?
    C7 O3 Cu1 . . 114.7(3) ?
    Cu1 O5 H5A . . 120.1 ?
    Cu1 O5 H5B . . 130.5 ?
    H5A O5 H5B . . 109.1 ?
    O2 C1 O1 . . 125.5(4) ?
    O2 C1 C2 . . 119.8(4) ?
    O1 C1 C2 . . 114.6(3) ?
    N1 C2 C3 . . 122.8(4) ?
    N1 C2 C1 . . 116.0(3) ?
    C3 C2 C1 . . 121.2(4) ?
    C2 C3 C4 . . 119.1(4) ?
    C2 C3 H3 . . 120.4 ?
    C4 C3 H3 . . 120.4 ?
    C5 C4 C3 . . 118.8(4) ?
    C5 C4 H4 . . 120.6 ?
    C3 C4 H4 . . 120.6 ?
    C4 C5 C6 . . 118.2(4) ?
    C4 C5 H5 . . 120.9 ?
    C6 C5 H5 . . 120.9 ?
    N1 C6 C5 . . 124.4(4) ?
    N1 C6 Br1 . . 118.9(3) ?
    C5 C6 Br1 . . 116.6(3) ?
    O4 C7 O3 . . 126.9(4) ?
    O4 C7 C8 . . 117.7(3) ?
    O3 C7 C8 . . 115.3(4) ?
    N2 C8 C9 . . 122.1(4) ?
    N2 C8 C7 . . 114.7(3) ?
    C9 C8 C7 . . 123.2(4) ?
    C8 C9 C10 . . 119.1(4) ?
    C8 C9 H9 . . 120.4 ?
    C10 C9 H9 . . 120.4 ?
    C11 C10 C9 . . 119.6(4) ?
    C11 C10 H10 . . 120.2 ?
    C9 C10 H10 . . 120.2 ?
    C10 C11 C12 . . 118.2(4) ?
    C10 C11 H11 . . 120.9 ?
    C12 C11 H11 . . 120.9 ?
    N2 C12 C11 . . 122.9(4) ?
    N2 C12 Br2 . . 116.4(3) ?
    C11 C12 Br2 . . 120.5(3) ?
loop_
    _geom_torsion_atom_site_label_1
    _geom_torsion_atom_site_label_2
    _geom_torsion_atom_site_label_3
    _geom_torsion_atom_site_label_4
    _geom_torsion_site_symmetry_1
    _geom_torsion_site_symmetry_2
    _geom_torsion_site_symmetry_3
    _geom_torsion_site_symmetry_4
    _geom_torsion
    _geom_torsion_publ_flag
    O1 Cu1 N1 C6 . . . . -172.9(4) ?
    N2 Cu1 N1 C6 . . . . 7.5(4) ?
    O5 Cu1 N1 C6 . . . . 113.2(4) ?
    O3 Cu1 N1 C6 . . . . -76.9(4) ?
    O1 Cu1 N1 C2 . . . . 13.3(3) ?
    N2 Cu1 N1 C2 . . . . -166.3(2) ?
    O5 Cu1 N1 C2 . . . . -60.6(3) ?
    O3 Cu1 N1 C2 . . . . 109.3(2) ?
    O1 Cu1 N2 C12 . . . . -103(2) ?
    O5 Cu1 N2 C12 . . . . -70.2(3) ?
    O3 Cu1 N2 C12 . . . . 178.3(3) ?
    N1 Cu1 N2 C12 . . . . 70.9(3) ?
    O1 Cu1 N2 C8 . . . . 78(2) ?
    O5 Cu1 N2 C8 . . . . 110.3(3) ?
    O3 Cu1 N2 C8 . . . . -1.2(3) ?
    N1 Cu1 N2 C8 . . . . -108.6(3) ?
    N2 Cu1 O1 C1 . . . . 160(2) ?
    O5 Cu1 O1 C1 . . . . 127.0(3) ?
    O3 Cu1 O1 C1 . . . . -122.0(3) ?
    N1 Cu1 O1 C1 . . . . -14.1(3) ?
    O1 Cu1 O3 C7 . . . . -176.6(3) ?
    N2 Cu1 O3 C7 . . . . 0.2(3) ?
    O5 Cu1 O3 C7 . . . . -87.1(3) ?
    N1 Cu1 O3 C7 . . . . 100.0(3) ?
    Cu1 O1 C1 O2 . . . . -170.2(4) ?
    Cu1 O1 C1 C2 . . . . 11.7(5) ?
    C6 N1 C2 C3 . . . . -2.8(6) ?
    Cu1 N1 C2 C3 . . . . 172.3(3) ?
    C6 N1 C2 C1 . . . . 173.6(3) ?
    Cu1 N1 C2 C1 . . . . -11.2(4) ?
    O2 C1 C2 N1 . . . . -176.9(4) ?
    O1 C1 C2 N1 . . . . 1.2(5) ?
    O2 C1 C2 C3 . . . . -0.5(6) ?
    O1 C1 C2 C3 . . . . 177.7(4) ?
    N1 C2 C3 C4 . . . . -0.5(6) ?
    C1 C2 C3 C4 . . . . -176.8(4) ?
    C2 C3 C4 C5 . . . . 2.8(6) ?
    C3 C4 C5 C6 . . . . -1.7(6) ?
    C2 N1 C6 C5 . . . . 4.0(6) ?
    Cu1 N1 C6 C5 . . . . -169.3(3) ?
    C2 N1 C6 Br1 . . . . -173.3(3) ?
    Cu1 N1 C6 Br1 . . . . 13.4(5) ?
    C4 C5 C6 N1 . . . . -1.9(6) ?
    C4 C5 C6 Br1 . . . . 175.5(3) ?
    Cu1 O3 C7 O4 . . . . -179.4(3) ?
    Cu1 O3 C7 C8 . . . . 0.8(4) ?
    C12 N2 C8 C9 . . . . -0.6(5) ?
    Cu1 N2 C8 C9 . . . . 179.0(3) ?
    C12 N2 C8 C7 . . . . -177.7(3) ?
    Cu1 N2 C8 C7 . . . . 1.9(4) ?
    O4 C7 C8 N2 . . . . 178.3(3) ?
    O3 C7 C8 N2 . . . . -1.8(5) ?
    O4 C7 C8 C9 . . . . 1.3(6) ?
    O3 C7 C8 C9 . . . . -178.8(4) ?
    N2 C8 C9 C10 . . . . 1.6(6) ?
    C7 C8 C9 C10 . . . . 178.4(4) ?
    C8 C9 C10 C11 . . . . -0.9(6) ?
    C9 C10 C11 C12 . . . . -0.8(6) ?
    C8 N2 C12 C11 . . . . -1.2(6) ?
    Cu1 N2 C12 C11 . . . . 179.3(3) ?
    C8 N2 C12 Br2 . . . . 174.8(3) ?
    Cu1 N2 C12 Br2 . . . . -4.7(4) ?
    C10 C11 C12 N2 . . . . 1.9(6) ?
    C10 C11 C12 Br2 . . . . -174.0(3) ?
loop_
    _geom_hbond_atom_site_label_D
    _geom_hbond_atom_site_label_H
    _geom_hbond_atom_site_label_A
    _geom_hbond_site_symmetry_A
    _geom_hbond_distance_DH
    _geom_hbond_distance_HA
    _geom_hbond_distance_DA
    _geom_hbond_angle_DHA
    O5 H5A O1 2_657 0.85 1.93 2.765(4) 168
    O5 H5B O4 1_655 0.85 1.90 2.743(4) 169
data_global
_journal_date_recd_electronic     2008-12-04
_journal_date_accepted     2008-12-08
_journal_name_full     'Acta Crystallographica, Section E'
_journal_year     2009
_journal_volume     65
_journal_issue      1
_journal_page_first     m45
_journal_page_last     m46
_journal_paper_category     QM
_journal_coeditor_code     HB2875
_publ_contact_author_name     'Yin, Xian-Hong'
_publ_contact_author_address
;
College of Chemistry and Ecological Engineering
Guangxi University for Nationalities
Nanning 530006
People's Republic of China
;
_publ_contact_author_email     'yxhphd@163.com'
_publ_contact_author_fax     '0086-771-3262396'
_publ_contact_author_phone     '0086-771-3262396'
_publ_section_title
;
Aquabis(6-bromopicolinato-\k^2^<i>N</i>,<i>O</i>)copper(II)
;
loop_
    _publ_author_name
    _publ_author_address
    'Hu, Fei-Long'
;
College of Chemistry and Ecological Engineering
Guangxi University for Nationalities
Nanning 530006
People's Republic of China
;
    'Zhuang, Yue'
;
College of Chemistry and Ecological Engineering
Guangxi University for Nationalities
Nanning 530006
People's Republic of China
;
    'Mi Yan'
;
College of Chemistry and Ecological Engineering
Guangxi University for Nationalities
Nanning 530006
People's Republic of China
;
    'Luo, Wei-Qiang'
;
College of Chemistry and Ecological Engineering
Guangxi University for Nationalities
Nanning 530006
People's Republic of China
;
    'Yin, Xian-Hong'
;
College of Chemistry and Ecological Engineering
Guangxi University for Nationalities
Nanning 530006
People's Republic of China
;
