# Supplementary material for: Aquabis­(6-bromo­picolinato-κ2 N,O)copper(II)
Source: Acta Crystallogr Sect E Struct Rep Online. 2008 Dec 10;65(Pt 1):m45–6. doi: 10.1107/S1600536808041536 (PMC2967890; doi:10.1107/S1600536808041536)
Supplement: Supplementary file 2 [file e-65-00m45-Isup2.hkl]

# 
# h,k,l, Fc-squared, Fo-squared, sigma(Fo-squared) and status flag 
# 
data_I
_shelx_title ' 080508a                in P-1' 
_shelx_refln_list_code          4 
_shelx_F_calc_maximum      229.16 
_exptl_crystal_F_000       466.00 
_reflns_d_resolution_high  0.8406 
 
loop_ 
 _symmetry_equiv_pos_as_xyz 
 'x, y, z' 
 '-x, -y, -z' 
 
_cell_length_a     6.9447 
_cell_length_b     9.1350 
_cell_length_c    11.4510 
_cell_angle_alpha  86.741 
_cell_angle_beta   84.056 
_cell_angle_gamma  76.728 
 
_shelx_F_squared_multiplier     1.000 
 
loop_ 
 _refln_index_h 
 _refln_index_k 
 _refln_index_l 
 _refln_F_squared_calc 
 _refln_F_squared_meas 
 _refln_F_squared_sigma 
 _refln_observed_status 
   1   0   0      946.10     1006.27     30.39 o 
   2   0   0     2149.96     2256.01     67.78 o 
   3   0   0     5593.05     5543.54    163.57 o 
   4   0   0     8050.39     8614.68    253.74 o 
   5   0   0      689.13      700.79     26.74 o 
   6   0   0      246.76      235.09     16.13 o 
   7   0   0     1289.35     1257.04     44.84 o 
  -7   1   0       41.60       45.63     12.09 o 
  -6   1   0      932.17      877.87     33.25 o 
  -5   1   0      819.70      813.35     30.39 o 
  -4   1   0       30.55       23.58      6.66 o 
  -3   1   0      325.10      361.57     14.85 o 
  -2   1   0     1872.51     1864.70     56.87 o 
  -1   1   0       43.12       65.99      2.71 o 
   0   1   0     4045.75     4203.63    131.46 o 
   1   1   0     4446.59     4943.78    144.87 o 
   2   1   0     8686.71     9709.47    180.45 o 
   3   1   0      147.86      162.32      5.68 o 
   4   1   0      549.63      549.41     13.11 o 
   5   1   0     2340.88     2489.49     49.41 o 
   6   1   0      290.21      286.59     10.97 o 
   7   1   0      437.68      483.20     20.32 o 
  -7   2   0       74.53       82.57     14.30 o 
  -6   2   0      654.24      612.10     27.03 o 
  -5   2   0     2796.16     2765.29     62.13 o 
  -4   2   0     1794.10     1684.05     38.68 o 
  -3   2   0       17.39       19.78      4.44 o 
  -2   2   0       56.39       53.75      6.63 o 
  -1   2   0    52514.90    48826.87    851.82 o 
   0   2   0      154.10      189.90     23.06 o 
   1   2   0        6.81       10.26      3.40 o 
   2   2   0     1378.09     1418.64     43.46 o 
   3   2   0     5788.58     6045.84    178.02 o 
   4   2   0      143.67      114.39      9.47 o 
   5   2   0      456.78      465.55     19.93 o 
   6   2   0     1981.26     2108.67     67.68 o 
   7   2   0      123.96      134.42     13.47 o 
  -7   3   0       59.17       60.82     14.55 o 
  -6   3   0      107.15       92.09     13.81 o 
  -5   3   0      630.82      614.56     26.83 o 
  -4   3   0       16.21       14.97      4.86 o 
  -3   3   0      439.28      412.96     24.61 o 
  -2   3   0     1912.88     1977.29     36.17 o 
  -1   3   0     4047.84     3878.13     68.83 o 
   0   3   0     1603.09     1613.54     36.60 o 
   1   3   0      590.43      598.90     15.02 o 
   2   3   0     5686.79     6511.19    191.54 o 
   3   3   0     4816.18     5542.06    163.81 o 
   4   3   0     3275.94     3348.16    100.87 o 
   5   3   0     1110.19     1149.36     38.72 o 
   6   3   0     2845.31     2889.32     89.82 o 
   7   3   0      271.44      262.17     18.05 o 
  -6   4   0      934.27      982.94     39.56 o 
  -5   4   0      117.27      108.37     13.91 o 
  -4   4   0       88.58       99.73      7.64 o 
  -3   4   0      223.34      208.61     12.31 o 
  -2   4   0    17025.35    17513.60    305.22 o 
  -1   4   0       78.41       99.81      4.92 o 
   0   4   0      107.55      112.03      6.49 o 
   1   4   0     5115.89     5227.47    112.16 o 
   2   4   0     1655.43     1678.56     37.91 o 
   3   4   0     1503.83     1595.87     50.46 o 
   4   4   0       24.43       28.36      6.91 o 
   5   4   0      856.65      869.24     31.17 o 
   6   4   0       39.61       35.37      9.13 o 
   8   4   0       57.45       47.11     12.38 o 
  -6   5   0      184.48      214.13     20.17 o 
  -5   5   0      311.30      276.48     21.90 o 
  -4   5   0       58.03       71.03     13.71 o 
  -3   5   0      283.27      277.63     21.75 o 
  -2   5   0     2465.23     2453.78     56.47 o 
  -1   5   0     3257.45     3187.91     70.80 o 
   0   5   0      620.90      601.28     17.47 o 
   1   5   0     3588.47     3648.04     79.80 o 
   2   5   0     1407.35     1454.00     34.02 o 
   3   5   0     8194.67     8755.08    187.16 o 
   4   5   0      627.11      650.58     18.85 o 
   5   5   0     1931.67     2011.67     64.54 o 
   6   5   0      546.79      592.05     19.14 o 
   7   5   0     1110.53     1122.88     45.68 o 
  -5   6   0      189.84      194.94     21.41 o 
  -4   6   0      147.82      150.99     17.86 o 
  -3   6   0     5040.12     5383.33    167.66 o 
  -2   6   0      223.03      218.02     15.83 o 
  -1   6   0       14.47       11.49     10.06 o 
   0   6   0      779.19      773.67     22.01 o 
   1   6   0      191.13      166.67      9.50 o 
   2   6   0      652.85      675.90     27.65 o 
   3   6   0       20.93       26.81      6.56 o 
   4   6   0      454.27      511.75     21.09 o 
   5   6   0       54.17       65.03     12.04 o 
   6   6   0       32.84       49.90      9.08 o 
   7   6   0       83.42       91.25     16.97 o 
  -4   7   0      556.46      508.21     30.34 o 
  -3   7   0     1993.40     2308.94     80.30 o 
  -2   7   0     1864.43     1930.21     67.48 o 
  -1   7   0      883.79      838.11     35.52 o 
   0   7   0     1818.53     1866.43     63.34 o 
   1   7   0      584.89      586.71     18.28 o 
   2   7   0     3858.61     3801.85     84.54 o 
   3   7   0      981.62     1000.07     26.65 o 
   4   7   0     2015.83     2193.93     51.59 o 
   5   7   0      825.36      848.26     24.61 o 
   6   7   0     1398.42     1514.53     58.40 o 
   7   7   0      212.75      232.18     21.46 o 
  -4   8   0      666.80      762.94     40.00 o 
  -3   8   0       11.17        7.99     14.70 o 
  -2   8   0      376.37      400.83     25.55 o 
  -1   8   0       27.21       27.03     13.27 o 
   0   8   0       82.58       78.48     13.56 o 
   1   8   0       19.42       20.52     10.75 o 
   2   8   0      152.04      161.27     10.36 o 
   3   8   0       82.49       99.34     10.33 o 
   4   8   0       12.71       25.00      7.84 o 
   5   8   0      184.86      176.56     11.92 o 
   6   8   0      324.92      357.67     25.65 o 
  -2   9   0       61.65       81.69     15.88 o 
  -1   9   0      952.61     1082.33     44.49 o 
   0   9   0      154.51      169.88     18.45 o 
   1   9   0     1280.70     1218.62     46.61 o 
   2   9   0      580.89      508.36     25.75 o 
   3   9   0     1196.80     1238.69     47.01 o 
   4   9   0      831.95      834.60     25.97 o 
   5   9   0      751.69      799.26     25.90 o 
   6   9   0       82.93       72.21     19.14 o 
  -1  10   0      109.40      114.73     18.50 o 
   0  10   0        1.16       12.92     14.35 o 
   1  10   0      430.81      440.73     26.88 o 
   2  10   0        0.51       22.20     13.37 o 
   3  10   0        3.99       17.71     14.01 o 
   4  10   0      429.32      429.29     27.13 o 
  -3 -10   1       81.85       83.81     15.44 o 
  -2 -10   1      321.58      343.12     22.25 o 
  -1 -10   1      598.76      561.19     29.60 o 
   0 -10   1      126.71      116.31     17.17 o 
   1 -10   1      109.99       98.90     17.26 o 
  -5  -9   1       59.33       64.96     17.66 o 
  -4  -9   1      856.03      846.91     26.30 o 
  -3  -9   1       79.03       74.12     10.16 o 
  -2  -9   1       12.63       30.53     12.09 o 
  -1  -9   1      118.22      142.46     16.62 o 
   0  -9   1      207.09      244.36     19.83 o 
   1  -9   1      220.46      285.70     22.59 o 
   2  -9   1      130.94      146.55     18.89 o 
  -6  -8   1      173.85      200.56     22.64 o 
  -5  -8   1      516.63      516.85     28.91 o 
  -4  -8   1      347.05      365.08     15.68 o 
  -3  -8   1      550.39      538.97     18.75 o 
  -2  -8   1      684.82      664.24     20.95 o 
  -1  -8   1     1591.29     1508.91     52.93 o 
   0  -8   1      770.98      824.79     35.22 o 
   1  -8   1     2533.25     2620.73     86.72 o 
   2  -8   1       62.23       73.05     15.24 o 
   3  -8   1      161.32      185.02     20.57 o 
   4  -8   1      207.52      203.52     22.54 o 
  -7  -7   1       41.27       37.88     16.87 o 
  -6  -7   1       62.59       66.49     17.51 o 
  -5  -7   1     1055.24     1078.48     44.15 o 
  -4  -7   1      569.80      593.69     22.22 o 
  -3  -7   1        1.95       -5.81      6.79 o 
  -2  -7   1       12.77       29.20      7.20 o 
  -1  -7   1        1.65        3.16      6.96 o 
   0  -7   1      686.21      639.92     29.45 o 
   1  -7   1     2519.95     2555.97     83.90 o 
   2  -7   1       19.27       40.84     13.96 o 
   3  -7   1      471.44      466.04     27.97 o 
   4  -7   1        0.12      -19.78     14.35 o 
  -7  -6   1      243.88      276.08     24.96 o 
  -6  -6   1      701.54      836.73     38.57 o 
  -5  -6   1      740.59      787.95     23.28 o 
  -4  -6   1     3130.94     3272.60     73.51 o 
  -3  -6   1     2213.67     2337.85     53.44 o 
  -2  -6   1     1629.32     1535.39     36.65 o 
  -1  -6   1      179.79      149.51     11.89 o 
   0  -6   1     8081.16     8411.55    181.31 o 
   1  -6   1       14.31       14.99      6.36 o 
   2  -6   1      252.17      253.54     19.98 o 
   3  -6   1      598.15      560.35     30.04 o 
   4  -6   1     1401.31     1468.46     55.79 o 
   5  -6   1        4.01       11.99     13.61 o 
  -7  -5   1        6.65        3.80     11.59 o 
  -6  -5   1      500.31      500.37     27.13 o 
  -5  -5   1      817.31      898.42     24.75 o 
  -4  -5   1       62.92       71.13      6.88 o 
  -3  -5   1      297.69      297.46     16.97 o 
  -2  -5   1       58.64       57.08      5.44 o 
  -1  -5   1      329.28      318.84     11.96 o 
   0  -5   1     3142.42     3147.87     70.46 o 
   1  -5   1       96.63       79.34      7.57 o 
   2  -5   1      509.93      542.07     13.18 o 
   3  -5   1        4.15        0.84      9.52 o 
   4  -5   1      773.34      840.92     36.55 o 
   5  -5   1       76.34       80.50     14.60 o 
   6  -5   1       12.47        1.33     14.45 o 
  -8  -4   1      494.45      395.90     24.96 o 
  -7  -4   1      775.17      794.31     36.30 o 
  -6  -4   1      414.92      511.52     27.18 o 
  -5  -4   1     3777.42     4032.01    151.83 o 
  -4  -4   1     1923.47     2120.17     48.46 o 
  -3  -4   1     2590.93     2708.48     60.00 o 
  -2  -4   1      386.49      372.15     11.36 o 
  -1  -4   1    10307.41     9970.05    212.06 o 
   0  -4   1       17.37       13.23      5.17 o 
   1  -4   1     1843.99     1779.31     42.64 o 
   2  -4   1     4666.01     4938.08     87.85 o 
   3  -4   1     2482.72     2419.51     53.18 o 
   4  -4   1      164.43      161.50     15.39 o 
   5  -4   1      182.77      180.19     15.88 o 
   6  -4   1      173.94      179.60     18.65 o 
  -8  -3   1      165.06      146.94     15.74 o 
  -7  -3   1       20.75       24.27     10.90 o 
  -6  -3   1       21.57       12.38      8.53 o 
  -5  -3   1     1050.40     1090.66     36.55 o 
  -4  -3   1      549.55      537.66     20.52 o 
  -3  -3   1       50.62       61.45      4.67 o 
  -2  -3   1     1022.46     1125.61     25.89 o 
  -1  -3   1    15799.83    16235.44    343.69 o 
   0  -3   1      162.40      191.85      9.35 o 
   1  -3   1     2382.64     2604.96     83.55 o 
   2  -3   1     7067.83     7196.51    126.32 o 
   3  -3   1     3986.67     3970.30     86.44 o 
   4  -3   1     1274.79     1212.86     31.52 o 
   5  -3   1      205.83      192.18     15.59 o 
   6  -3   1     1682.38     1716.97     59.64 o 
   7  -3   1        1.05      -11.89     12.73 o 
  -8  -2   1      208.63      202.98     18.15 o 
  -6  -2   1     1652.88     1740.55     56.48 o 
  -5  -2   1      423.22      458.84     19.09 o 
  -4  -2   1     6368.05     6766.65    199.43 o 
  -3  -2   1       12.51        9.91      4.00 o 
  -2  -2   1    15942.30    18031.77    533.22 o 
  -1  -2   1     1086.71     1184.51     26.42 o 
   0  -2   1     5992.98     5937.93    306.27 o 
   1  -2   1    10536.32    10674.26    186.86 o 
   2  -2   1     3342.85     3385.27     60.05 o 
   3  -2   1      239.12      227.87      8.19 o 
   4  -2   1     2621.54     2604.40     57.84 o 
   5  -2   1      266.00      252.95     17.12 o 
   6  -2   1        4.56       18.00     10.46 o 
   7  -2   1        2.06        8.09     11.15 o 
  -8  -1   1        1.53       28.02     10.36 o 
  -6  -1   1      702.09      740.71     18.19 o 
  -5  -1   1      671.90      672.82     16.08 o 
  -4  -1   1     2287.89     2568.46     49.75 o 
  -3  -1   1      677.42      675.36     14.35 o 
  -2  -1   1    34907.21    38588.16    716.49 o 
  -1  -1   1      286.84      270.76     23.28 o 
   0  -1   1     3563.57     3602.28    110.37 o 
   1  -1   1     8725.92     8936.73    157.06 o 
   2  -1   1     6242.08     6170.12    107.87 o 
   3  -1   1     1456.40     1395.90     44.59 o 
   4  -1   1      128.00       94.56      8.58 o 
   5  -1   1     5244.36     5486.52    165.10 o 
   6  -1   1        6.03       13.32      9.82 o 
   7  -1   1      463.18      443.74     24.17 o 
  -6   0   1       11.73        4.74      7.84 o 
  -5   0   1      658.22      698.86     26.24 o 
  -4   0   1        4.73        0.69      4.83 o 
  -3   0   1     2034.28     2006.66     60.92 o 
  -2   0   1    15979.08    17111.02    503.03 o 
  -1   0   1     3422.57     3719.45     79.24 o 
   0   0   1      100.74       89.22      4.22 o 
   1   0   1     1026.72     1037.95     23.05 o 
   2   0   1     2689.92     2799.79     83.46 o 
   3   0   1     3395.04     3305.59     99.05 o 
   4   0   1      330.89      383.91     16.43 o 
   5   0   1     1045.55     1063.14     36.95 o 
   6   0   1        2.71        3.11      8.98 o 
   7   0   1      532.49      523.09     16.01 o 
   8   0   1        4.56       10.00      7.14 o 
  -7   1   1      797.21      811.23     33.34 o 
  -6   1   1      371.17      384.76     37.98 o 
  -5   1   1      121.46      111.77     10.21 o 
  -4   1   1     1027.11      979.04     33.20 o 
  -3   1   1    11517.38    11426.41    334.63 o 
  -2   1   1       72.72       74.54      6.31 o 
  -1   1   1      596.57      636.36     17.91 o 
   0   1   1     9954.11    10216.48    218.31 o 
   1   1   1     7457.23     8330.01    245.45 o 
   2   1   1       30.56       41.60      2.88 o 
   3   1   1      628.46      607.04     21.56 o 
   4   1   1    10928.12    12213.61    228.13 o 
   5   1   1      179.72      180.46      7.96 o 
   6   1   1      399.01      409.30     19.46 o 
   7   1   1      341.52      350.71     12.89 o 
   8   1   1       98.04       95.13      8.95 o 
  -7   2   1       14.66       12.13     10.65 o 
  -6   2   1      212.38      225.62     16.92 o 
  -5   2   1       16.49       17.44      5.34 o 
  -4   2   1      440.20      462.65     13.69 o 
  -3   2   1      961.42      922.93     22.32 o 
  -2   2   1     1235.54     1186.69     27.54 o 
  -1   2   1     3760.71     4004.10     86.35 o 
   0   2   1      283.35      350.75     21.41 o 
   1   2   1     2192.37     2373.16     70.93 o 
   2   2   1     3095.23     3325.37     98.80 o 
   3   2   1     1558.11     1732.41     53.32 o 
   4   2   1     2972.17     3080.75     93.42 o 
   5   2   1      307.83      321.81     16.87 o 
   6   2   1     1407.30     1485.23     50.41 o 
   7   2   1       39.19       24.81      9.87 o 
   8   2   1       33.59       39.51     12.38 o 
  -7   3   1        7.09       15.19     12.28 o 
  -6   3   1      114.50      125.93     14.40 o 
  -5   3   1      638.67      643.40     18.91 o 
  -4   3   1     3350.67     3296.05     73.16 o 
  -3   3   1      357.42      356.62     11.76 o 
  -2   3   1      286.53      324.33     14.95 o 
  -1   3   1    17096.61    17233.70    302.10 o 
   0   3   1       52.62       70.06      3.79 o 
   1   3   1     4733.99     4749.83    140.48 o 
   2   3   1       41.70       43.16      5.28 o 
   3   3   1     7872.81     8395.03    246.78 o 
   4   3   1     1791.27     1799.39     56.58 o 
   5   3   1      453.02      427.32     19.43 o 
   6   3   1      212.08      244.66     16.62 o 
   7   3   1       37.82       41.58     11.89 o 
  -6   4   1        0.35       11.15     12.04 o 
  -5   4   1       31.33       31.52     11.64 o 
  -4   4   1     1164.31     1114.83     28.48 o 
  -3   4   1     1134.68     1073.24     31.32 o 
  -2   4   1       23.46       31.62      8.88 o 
  -1   4   1     1488.98     1479.10     27.96 o 
   0   4   1      437.66      417.93     10.09 o 
   1   4   1     8916.91     9275.66    343.09 o 
   2   4   1     1615.73     1761.56     55.10 o 
   3   4   1     2906.81     3311.85    100.18 o 
   4   4   1      687.23      685.40     25.75 o 
   5   4   1     2069.59     2096.93     66.30 o 
   6   4   1      206.62      236.03     16.48 o 
   7   4   1       25.37       30.34     11.00 o 
  -6   5   1      450.11      428.35     26.78 o 
  -5   5   1     1710.02     1647.27     59.69 o 
  -4   5   1      235.66      208.81     11.33 o 
  -3   5   1       28.58       28.64      7.01 o 
  -2   5   1     5532.10     5719.88    125.03 o 
  -1   5   1      235.20      223.14     16.80 o 
   0   5   1      223.02      196.87      9.57 o 
   1   5   1      135.59      163.49     15.96 o 
   2   5   1     7098.71     7545.21    161.39 o 
   3   5   1      306.18      261.48     15.29 o 
   4   5   1      236.01      256.99     15.88 o 
   5   5   1      129.05      148.52     12.63 o 
   6   5   1        0.93       -3.65      8.73 o 
   7   5   1      179.15      204.31     15.88 o 
  -5   6   1      459.66      403.44     27.52 o 
  -4   6   1     1027.73      999.95     42.72 o 
  -3   6   1      120.48      128.98     10.21 o 
  -2   6   1      479.55      525.66     18.07 o 
  -1   6   1       13.18        5.30      6.24 o 
   0   6   1     4165.48     3961.21     87.23 o 
   1   6   1     2515.30     2506.11     56.43 o 
   2   6   1     2785.69     2889.52     68.69 o 
   3   6   1     1803.27     1827.83     42.80 o 
   4   6   1     3040.58     3295.87     73.89 o 
   5   6   1      541.68      512.70     23.82 o 
   6   6   1       44.05       46.81     11.05 o 
   7   6   1     1664.19     1651.60     41.81 o 
  -4   7   1      138.35      137.77     20.42 o 
  -3   7   1      796.18      861.99     39.21 o 
  -2   7   1        1.79       -5.33      6.60 o 
  -1   7   1        3.44       26.93     13.27 o 
   0   7   1      107.72      137.38     15.39 o 
   1   7   1     1011.69      889.86     34.73 o 
   2   7   1      436.18      424.88     15.08 o 
   3   7   1       82.03       88.04      8.18 o 
   4   7   1       30.98       30.94      7.50 o 
   5   7   1        8.34        3.89     13.91 o 
   6   7   1        9.44        8.69     11.89 o 
   7   7   1      361.21      367.44     25.45 o 
  -3   8   1      398.43      506.14     31.87 o 
  -2   8   1       19.27       34.53     13.56 o 
  -1   8   1      810.95      769.20     35.47 o 
   0   8   1     1192.08     1236.97     47.16 o 
   1   8   1     1697.04     1537.27     54.51 o 
   2   8   1     1330.82     1240.87     46.07 o 
   3   8   1      913.96      930.04     25.98 o 
   4   8   1      324.04      356.52     15.82 o 
   5   8   1       27.52       26.09      8.48 o 
   6   8   1     1159.48     1238.69     34.14 o 
  -2   9   1       33.71       40.99     15.04 o 
  -1   9   1      278.60      262.17     21.75 o 
   0   9   1      142.49      166.28     18.65 o 
   1   9   1      106.47      121.29     16.23 o 
   2   9   1      389.51      401.96     24.56 o 
   3   9   1      127.73      135.60     16.18 o 
   4   9   1        8.20        3.52      8.49 o 
   5   9   1       15.45        8.70      9.33 o 
   6   9   1      635.13      732.26     37.29 o 
  -1  10   1      134.84      158.78     19.24 o 
   0  10   1      440.10      467.42     28.91 o 
   1  10   1      515.33      483.01     28.31 o 
   2  10   1      215.19      209.34     19.39 o 
   3  10   1       95.18      134.07     18.55 o 
   4  10   1       55.88       50.76     16.08 o 
  -4 -10   2       72.04       34.97     17.95 o 
  -2 -10   2       21.60       24.81     11.99 o 
  -1 -10   2      259.29      297.88     22.54 o 
   0 -10   2        5.03        2.42     12.78 o 
   1 -10   2      296.71      301.19     22.39 o 
  -5  -9   2       45.95       52.24     16.38 o 
  -4  -9   2       37.85       39.66     16.28 o 
  -3  -9   2      386.44      397.53     17.17 o 
  -2  -9   2      152.66      118.04     14.85 o 
  -1  -9   2     2045.51     1996.90     68.37 o 
   0  -9   2       69.93       60.87     13.17 o 
   1  -9   2       95.26      114.73     16.43 o 
   2  -9   2      258.08      283.88     23.23 o 
  -6  -8   2      232.80      235.58     23.48 o 
  -5  -8   2      115.19      106.00     18.69 o 
  -4  -8   2      532.16      541.95     28.66 o 
  -3  -8   2      760.13      725.91     22.66 o 
  -2  -8   2     1011.77      972.44     27.25 o 
  -1  -8   2      541.19      505.74     18.71 o 
   0  -8   2      685.67      668.48     29.74 o 
   1  -8   2       95.88      113.55     14.95 o 
   2  -8   2        2.96       -1.87     13.81 o 
   3  -8   2      109.68      136.34     18.50 o 
  -7  -7   2      330.52      358.06     30.43 o 
  -6  -7   2      488.01      553.59     33.20 o 
  -5  -7   2      477.30      526.66     30.34 o 
  -4  -7   2      303.64      310.81     22.69 o 
  -3  -7   2       14.19       13.95      8.36 o 
  -2  -7   2     4792.29     4293.31     95.17 o 
  -1  -7   2       17.23       20.20      7.58 o 
   0  -7   2      187.08      211.08     18.69 o 
   1  -7   2      443.19      424.65     23.38 o 
   2  -7   2     1232.12     1366.16     51.69 o 
   3  -7   2       80.86       67.13     15.19 o 
   4  -7   2        7.01      -12.28     13.42 o 
  -7  -6   2      275.13      287.53     24.96 o 
  -6  -6   2       39.39       37.64     15.09 o 
  -5  -6   2      185.42      199.87     19.43 o 
  -4  -6   2      409.81      417.62     15.43 o 
  -3  -6   2      193.40      199.24     10.62 o 
  -2  -6   2     1294.83     1203.79     47.16 o 
  -1  -6   2     1472.27     1440.75     35.44 o 
   0  -6   2       72.44       77.86      8.34 o 
   1  -6   2      261.94      215.29     19.98 o 
   2  -6   2      839.35      858.14     35.96 o 
   3  -6   2       97.75      107.19     14.95 o 
   4  -6   2       32.46       25.11     14.50 o 
   5  -6   2      660.29      669.12     33.64 o 
  -7  -5   2      510.01      580.13     32.61 o 
  -6  -5   2      752.50      861.79     39.17 o 
  -5  -5   2      308.41      326.89     22.30 o 
  -4  -5   2        3.61        8.80      5.99 o 
  -3  -5   2     7021.73     6962.66    151.09 o 
  -2  -5   2     1814.46     1781.86     41.20 o 
  -1  -5   2      661.91      622.49     17.97 o 
   0  -5   2     5837.49     6178.15    134.16 o 
   1  -5   2     3234.82     3097.43    240.42 o 
   2  -5   2       43.16       54.85     12.04 o 
   3  -5   2       42.53       35.37     11.30 o 
   4  -5   2     1723.86     1763.53     62.25 o 
   5  -5   2        2.73        3.40     12.73 o 
   6  -5   2       28.73       18.94     13.96 o 
  -7  -4   2      142.21      124.06     16.23 o 
  -6  -4   2       70.26       66.34     14.06 o 
  -5  -4   2     1369.94     1511.47     55.39 o 
  -4  -4   2        1.30        4.08      4.75 o 
  -3  -4   2     3738.71     3815.94     83.23 o 
  -2  -4   2      306.48      307.34     10.42 o 
  -1  -4   2      167.15      141.86      7.74 o 
   0  -4   2     6269.66     6527.01    140.77 o 
   1  -4   2     2814.41     2810.50    107.36 o 
   2  -4   2     1359.76     1387.23     33.25 o 
   3  -4   2       16.22       24.63      5.30 o 
   4  -4   2     2534.60     2488.44     80.85 o 
   5  -4   2      201.52      188.13     17.41 o 
   6  -4   2      506.51      438.86     26.14 o 
  -7  -3   2      280.15      240.27     20.47 o 
  -6  -3   2      745.19      753.91     33.10 o 
  -5  -3   2      163.48      192.76     27.18 o 
  -4  -3   2     3786.30     3999.09     87.28 o 
  -3  -3   2       84.12       85.02      5.10 o 
  -2  -3   2     1663.54     1690.13     37.76 o 
  -1  -3   2     5824.98     5762.52    123.45 o 
   0  -3   2       81.45      136.22     12.85 o 
   1  -3   2      125.03      131.76      9.27 o 
   2  -3   2      803.65      895.51     22.76 o 
   3  -3   2     2106.02     2061.48     38.04 o 
   4  -3   2      184.63      174.02     14.21 o 
   5  -3   2      106.09      100.58     13.37 o 
   6  -3   2        6.73        4.09     11.99 o 
   7  -3   2       72.52       75.67     15.00 o 
  -7  -2   2        1.32       14.45     10.11 o 
  -6  -2   2     2001.13     1992.01     69.45 o 
  -5  -2   2      380.82      430.80     39.56 o 
  -4  -2   2     8974.06    10002.66    221.33 o 
  -3  -2   2      801.22      868.53     20.78 o 
  -2  -2   2       12.05        8.23      2.52 o 
  -1  -2   2    11025.94    10799.91    229.50 o 
   0  -2   2    13094.07    12754.58    338.83 o 
   1  -2   2      909.21      858.28     26.81 o 
   2  -2   2       78.40      124.65      4.49 o 
   3  -2   2    11518.45    11601.34    202.75 o 
   5  -2   2     1602.08     1603.71     54.06 o 
   6  -2   2      841.91      878.71     34.78 o 
   7  -2   2      418.24      457.60     26.00 o 
  -7  -1   2       64.36       64.22     11.94 o 
  -6  -1   2      630.22      661.32     29.10 o 
  -5  -1   2     1621.92     1686.23     29.37 o 
  -4  -1   2      447.20      525.01     14.99 o 
  -3  -1   2     1760.92     1957.17     32.35 o 
  -2  -1   2     5415.74     5838.48     96.05 o 
  -1  -1   2       11.89       17.36      5.67 o 
   0  -1   2      358.84      368.01     22.74 o 
   1  -1   2       39.46       40.01      3.12 o 
   2  -1   2     2034.52     2074.29     37.16 o 
   3  -1   2     1890.51     1892.18     58.99 o 
   4  -1   2      358.79      360.58     17.56 o 
   5  -1   2       86.26       72.26     10.06 o 
   6  -1   2        5.98       13.86      9.42 o 
   7  -1   2       67.21       88.44     14.65 o 
  -6   0   2      205.43      194.98     10.83 o 
  -5   0   2     2271.36     2337.79     72.46 o 
  -4   0   2     1022.71     1060.67     34.48 o 
  -3   0   2       65.97       74.42      4.36 o 
  -2   0   2     3187.93     3006.62     71.43 o 
  -1   0   2     6945.38     7219.14    154.01 o 
   0   0   2     1699.32     1777.22     31.84 o 
   1   0   2      192.35      170.57      5.80 o 
   2   0   2    10659.73    10584.96    224.03 o 
   3   0   2     2155.04     2068.32     63.48 o 
   4   0   2     2777.79     2814.64     86.37 o 
   5   0   2     1434.64     1454.45     48.44 o 
   6   0   2      238.41      265.67     16.97 o 
   7   0   2      715.17      723.71     21.73 o 
   8   0   2        1.80       -1.27      8.93 o 
  -6   1   2      181.20      193.74     17.22 o 
  -5   1   2        3.33       -1.23      6.81 o 
  -4   1   2      601.55      604.75     22.39 o 
  -3   1   2     4290.04     4321.18    128.45 o 
  -2   1   2     2373.30     2469.45     44.18 o 
  -1   1   2      436.35      442.92     12.57 o 
   0   1   2      467.85      500.64      9.69 o 
   1   1   2       14.68       12.80      2.06 o 
   2   1   2     7827.63     8177.54    152.54 o 
   3   1   2     1993.58     2012.32     43.23 o 
   4   1   2      421.03      416.35     11.27 o 
   5   1   2      136.03      150.07      7.90 o 
   6   1   2      279.44      304.46     24.54 o 
   7   1   2      788.62      847.77     22.00 o 
   8   1   2       10.84        9.29      7.86 o 
  -6   2   2     1303.35     1355.96     34.06 o 
  -5   2   2       25.61       32.03      8.76 o 
  -4   2   2      522.21      521.08     15.07 o 
  -3   2   2    10296.66    10356.31    220.14 o 
  -2   2   2     1837.35     1808.90     33.03 o 
  -1   2   2     2473.98     2387.25     52.75 o 
   0   2   2      916.45      921.89     23.38 o 
   1   2   2    16957.42    17145.26    503.77 o 
   2   2   2     2997.18     2914.72     87.16 o 
   3   2   2     2696.79     2714.65     82.03 o 
   4   2   2     3831.68     4140.94    124.35 o 
   5   2   2      216.38      214.28     13.96 o 
   6   2   2     1216.16     1224.39     43.16 o 
   7   2   2        0.27        4.04      9.67 o 
   8   2   2      147.73      169.24     16.18 o 
  -6   3   2        1.59       16.28     10.21 o 
  -5   3   2      751.95      704.05     26.19 o 
  -4   3   2      678.72      695.31     19.46 o 
  -3   3   2     2633.77     2563.41     57.63 o 
  -2   3   2      996.25      990.87     33.17 o 
  -1   3   2     2693.97     2651.69     58.91 o 
   0   3   2       25.84       39.12      3.94 o 
   1   3   2     2772.82     2917.58     87.70 o 
   2   3   2     6149.47     6690.05    197.21 o 
   3   3   2     2600.03     2795.00     84.89 o 
   4   3   2      393.60      326.49     15.34 o 
   5   3   2       23.60       27.38      7.69 o 
   6   3   2     2732.16     2863.82     90.07 o 
   7   3   2       65.39       85.43     13.22 o 
   8   3   2       42.90       32.70     13.17 o 
  -6   4   2      116.90      153.65     15.44 o 
  -5   4   2       29.26       13.09      8.24 o 
  -4   4   2     2420.20     2349.70     78.63 o 
  -3   4   2      135.58      145.35      8.77 o 
  -2   4   2      393.49      364.02     12.83 o 
  -1   4   2       68.39       40.24      5.40 o 
   0   4   2     8367.61     8552.25    149.92 o 
   1   4   2     2185.14     2097.67     64.86 o 
   2   4   2     1755.47     1857.40     58.06 o 
   3   4   2     3466.12     3910.88    117.84 o 
   4   4   2        3.09        8.58      6.26 o 
   5   4   2     1062.93     1068.52     37.34 o 
   6   4   2       51.58       37.34     10.16 o 
   7   4   2      157.59      178.61     15.93 o 
   8   4   2      111.65      149.07     16.87 o 
  -5   5   2       38.57       53.82     12.97 o 
  -4   5   2     1221.97     1139.78     30.23 o 
  -3   5   2       17.58       12.81      6.56 o 
  -2   5   2      641.30      649.75     20.00 o 
  -1   5   2      673.97      656.71     19.63 o 
   0   5   2     3943.18     4009.60     72.04 o 
   1   5   2     3075.76     3003.57    117.42 o 
   2   5   2     4119.89     4407.05    132.74 o 
   3   5   2     1171.73     1125.64     38.47 o 
   4   5   2        3.31       23.97      7.84 o 
   5   5   2     3794.08     3798.66    116.41 o 
   6   5   2      165.80      174.07     15.00 o 
   7   5   2       60.23       55.84     11.54 o 
   8   5   2      467.29      528.49     28.12 o 
  -5   6   2      493.75      472.95     28.31 o 
  -4   6   2       70.04       57.06      9.01 o 
  -3   6   2        0.78       -4.45      6.39 o 
  -2   6   2       32.97       33.63      7.72 o 
  -1   6   2     1325.92     1345.06     34.64 o 
   0   6   2      908.08      851.58     34.18 o 
   1   6   2       28.17       26.28      6.44 o 
   2   6   2      939.40      996.47     25.29 o 
   3   6   2       68.19       81.54     10.31 o 
   4   6   2      103.28      125.64     11.99 o 
   5   6   2      420.40      388.79     20.87 o 
   6   6   2       40.37       40.05     10.41 o 
   7   6   2       51.06       57.81     12.63 o 
  -4   7   2       54.02       61.31     16.38 o 
  -3   7   2      195.34      226.53     13.86 o 
  -2   7   2      397.90      396.08     16.60 o 
  -1   7   2      724.33      730.18     23.03 o 
   0   7   2     2713.24     2521.49     82.23 o 
   1   7   2     1293.41     1277.37     46.42 o 
   2   7   2      535.62      539.85     17.26 o 
   3   7   2       82.28       85.82      7.98 o 
   4   7   2     2966.77     2963.42     67.61 o 
   5   7   2      117.18      133.43     13.66 o 
   6   7   2       46.51       26.19     11.89 o 
   7   7   2      797.27      727.87     31.13 o 
  -3   8   2        0.58       -8.24     15.59 o 
  -2   8   2      155.35      164.50     18.18 o 
  -1   8   2      398.92      421.30     25.75 o 
   0   8   2      122.86      151.38     16.92 o 
   1   8   2      299.85      240.96     18.74 o 
   2   8   2      109.93       93.67     14.40 o 
   3   8   2        2.97        1.32      6.73 o 
   4   8   2      557.80      580.10     19.69 o 
   5   8   2        2.52       14.60     11.39 o 
   6   8   2       11.38       18.09      8.50 o 
  -2   9   2      226.38      317.76     25.75 o 
  -1   9   2      867.54      878.51     39.07 o 
   0   9   2      316.50      312.63     22.74 o 
   1   9   2      188.54      173.19     18.20 o 
   2   9   2      130.11      132.79     17.12 o 
   3   9   2     1192.39     1218.27     46.66 o 
   4   9   2        2.04      -16.82     13.42 o 
   5   9   2       40.42       32.95     10.08 o 
   6   9   2      644.32      721.50     33.89 o 
  -1  10   2      117.41      143.74     18.94 o 
   0  10   2       49.33       39.41     14.70 o 
   1  10   2       17.46       25.85     13.52 o 
   2  10   2      105.01      133.33     18.74 o 
   3  10   2      382.51      392.94     26.98 o 
   4  10   2        8.10        3.75     15.54 o 
  -1 -10   3      154.28      177.43     17.81 o 
   0 -10   3      457.78      467.22     26.54 o 
  -5  -9   3       52.53       70.59     19.83 o 
  -4  -9   3      619.58      525.92     30.58 o 
  -3  -9   3       77.44       66.44     16.77 o 
  -2  -9   3      481.36      455.35     62.69 o 
  -1  -9   3      331.71      347.06     22.20 o 
   0  -9   3      161.58      178.96     17.51 o 
   1  -9   3        2.55       -1.18     11.74 o 
   2  -9   3       62.00       60.52     16.43 o 
  -6  -8   3      479.93      539.98     35.12 o 
  -5  -8   3      343.98      368.03     28.21 o 
  -4  -8   3     1442.20     1415.09     55.69 o 
  -3  -8   3       43.88       40.89     13.07 o 
  -2  -8   3      272.82      251.17     14.41 o 
  -1  -8   3     1767.15     1767.48     43.81 o 
   0  -8   3      899.33      985.80     38.33 o 
   1  -8   3      117.11      129.48     15.98 o 
   2  -8   3       34.90       15.88     14.35 o 
   3  -8   3     1597.96     1673.95     62.05 o 
  -6  -7   3        3.71      -12.38     14.55 o 
  -5  -7   3      405.10      406.30     26.64 o 
  -4  -7   3       67.10       80.70     15.39 o 
  -3  -7   3      514.88      473.39     26.88 o 
  -2  -7   3      660.33      647.66     29.72 o 
  -1  -7   3      137.98      156.00     11.01 o 
   0  -7   3        4.70       11.58      8.10 o 
   1  -7   3        3.57        0.84     10.31 o 
   2  -7   3       86.21      109.46     16.23 o 
   3  -7   3      326.10      349.63     25.21 o 
   4  -7   3      114.64      125.78     18.25 o 
  -7  -6   3      475.49      516.20     32.56 o 
  -6  -6   3      158.69      173.78     20.42 o 
  -5  -6   3     1633.52     1783.81     66.00 o 
  -4  -6   3      736.49      748.88     34.04 o 
  -3  -6   3      527.48      515.97     16.86 o 
  -2  -6   3     5007.16     4642.25    102.12 o 
  -1  -6   3     1402.78     1385.49     35.00 o 
   0  -6   3      306.05      332.58     14.96 o 
   1  -6   3      122.35      129.67     13.37 o 
   2  -6   3     3668.83     3923.23     88.01 o 
   3  -6   3      191.85      190.11     17.31 o 
   4  -6   3       12.20       -1.28     13.42 o 
   5  -6   3      207.29      182.26     19.78 o 
  -7  -5   3       75.40       93.52     18.35 o 
  -6  -5   3       43.50       31.03     13.86 o 
  -5  -5   3      395.32      411.48     25.26 o 
  -4  -5   3        8.74       -4.64      9.87 o 
  -3  -5   3      476.21      443.99     14.47 o 
  -2  -5   3     2273.18     2187.95     50.29 o 
  -1  -5   3       14.58       13.45      9.89 o 
   0  -5   3        7.33       23.37      6.86 o 
   1  -5   3      128.32      135.00      8.94 o 
   2  -5   3     3038.00     3062.61     98.58 o 
   3  -5   3      270.77      250.43     12.52 o 
   4  -5   3       85.26       98.41     14.06 o 
   5  -5   3      193.23      184.73     18.00 o 
   6  -5   3      112.17      108.72     17.56 o 
  -7  -4   3      613.32      604.20     33.00 o 
  -6  -4   3     1380.68     1593.95     60.33 o 
  -5  -4   3      150.04      141.57     15.64 o 
  -4  -4   3      201.70      203.82     17.61 o 
  -3  -4   3     7414.76     7518.07    161.10 o 
  -2  -4   3      378.85      313.91     12.09 o 
  -1  -4   3      656.64      726.44     19.84 o 
   0  -4   3       10.33       25.80      8.83 o 
   1  -4   3    10304.56     9952.20    413.04 o 
   2  -4   3      428.90      391.96     13.43 o 
   3  -4   3       32.63       23.06      5.87 o 
   4  -4   3      677.83      674.58     20.06 o 
   5  -4   3      231.04      214.08     18.05 o 
   6  -4   3      259.45      241.90     20.13 o 
  -7  -3   3       73.92       86.91     15.74 o 
  -6  -3   3      516.86      605.44     29.55 o 
  -5  -3   3       71.45       95.45     12.82 o 
  -4  -3   3      587.58      590.18     16.46 o 
  -3  -3   3     2148.74     2070.08     46.18 o 
  -2  -3   3      297.84      353.66     10.71 o 
  -1  -3   3      139.63      170.36      7.91 o 
   0  -3   3        2.28       19.86      9.42 o 
   1  -3   3     6399.93     6197.93    133.18 o 
   2  -3   3      621.01      538.73     15.47 o 
   3  -3   3      591.00      627.26     17.63 o 
   4  -3   3      856.08      887.98     33.30 o 
   5  -3   3      118.45      130.67     14.65 o 
   6  -3   3     1210.88     1262.86     47.50 o 
   7  -3   3        3.70       14.30     13.17 o 
  -7  -2   3      453.80      485.33     26.09 o 
  -6  -2   3       51.82       57.81     12.78 o 
  -5  -2   3      352.94      380.31     21.56 o 
  -4  -2   3     4745.84     4976.33    107.61 o 
  -3  -2   3      382.00      327.48     17.91 o 
  -2  -2   3     3372.88     3618.20     77.96 o 
  -1  -2   3      611.60      546.59     14.27 o 
   0  -2   3     8896.57     8623.79    197.43 o 
   1  -2   3     5754.91     6016.78    128.80 o 
   2  -2   3      112.50      159.45      7.47 o 
   3  -2   3      679.17      619.93     13.02 o 
   4  -2   3      116.95      141.22     11.64 o 
   5  -2   3      623.57      602.28     26.04 o 
   6  -2   3      127.96      153.01     16.03 o 
   7  -2   3      133.36      141.77     16.48 o 
  -7  -1   3      224.81      190.94     16.97 o 
  -6  -1   3       83.11       74.43     12.28 o 
  -5  -1   3       10.53        3.70      9.13 o 
  -4  -1   3     3460.83     3650.32     59.38 o 
  -3  -1   3        1.63        5.24      1.93 o 
  -2  -1   3       15.23        6.82      1.81 o 
  -1  -1   3     5065.18     4822.78    151.38 o 
   0  -1   3    11623.27    11523.98    392.47 o 
   1  -1   3     3477.89     3447.48     60.92 o 
   2  -1   3     1835.91     1759.85     39.36 o 
   3  -1   3     2841.30     2803.74     61.72 o 
   4  -1   3      155.61      162.88     12.43 o 
   5  -1   3     2822.12     2832.39     88.99 o 
   6  -1   3       11.75        7.35      9.42 o 
   7  -1   3      508.78      514.13     26.14 o 
  -6   0   3       76.28       80.25     11.79 o 
  -5   0   3     2878.56     3085.93     68.43 o 
  -4   0   3      165.99      160.54      7.60 o 
  -3   0   3      399.61      465.39     20.82 o 
  -2   0   3      638.94      650.30     15.71 o 
  -1   0   3     4750.15     4563.35     98.09 o 
   0   0   3     2531.89     2517.27     45.20 o 
   1   0   3     1564.46     1600.96     25.96 o 
   2   0   3     1566.82     1552.83     34.80 o 
   3   0   3      328.42      352.16     10.92 o 
   4   0   3      200.55      212.15     13.02 o 
   5   0   3      555.01      509.89     22.49 o 
   6   0   3      102.55      106.55     12.43 o 
   7   0   3      154.38      154.75     10.07 o 
  -7   1   3        8.92       16.43     11.39 o 
  -6   1   3       90.57      122.58     12.48 o 
  -5   1   3     3368.26     3303.47     60.28 o 
  -4   1   3      534.36      561.97     12.92 o 
  -3   1   3      288.20      298.19      8.02 o 
  -2   1   3     3691.01     3550.70     63.08 o 
  -1   1   3     8005.85     7559.52    133.15 o 
   0   1   3     8641.52     8657.63    151.27 o 
   1   1   3     3055.47     3043.93     53.82 o 
   2   1   3     4530.28     4554.25     97.51 o 
   3   1   3       13.82       17.74      3.35 o 
   4   1   3     6870.83     7125.21    134.43 o 
   5   1   3       51.22       54.07      9.25 o 
   6   1   3      810.83      857.18     21.40 o 
   7   1   3      684.60      704.86     19.59 o 
   8   1   3      171.40      172.74     10.97 o 
  -6   2   3      306.39      353.53     20.87 o 
  -5   2   3      487.96      482.36     15.56 o 
  -4   2   3       15.64       17.46      8.41 o 
  -3   2   3       23.07       25.92      3.45 o 
  -2   2   3      290.58      277.65      7.65 o 
  -1   2   3     4620.44     4613.53     81.59 o 
   0   2   3     1673.40     1589.95     28.87 o 
   1   2   3       20.22       22.67      2.50 o 
   2   2   3     4968.16     5368.04    158.49 o 
   3   2   3       26.21       29.79      5.48 o 
   4   2   3     1724.89     1491.94     48.24 o 
   5   2   3        2.65       -7.65      7.15 o 
   6   2   3      459.64      500.27     23.53 o 
   7   2   3      315.32      331.53     21.90 o 
   8   2   3      427.50      419.13     25.80 o 
  -6   3   3     1216.42     1261.15     32.77 o 
  -5   3   3      123.80      127.58     13.32 o 
  -4   3   3        1.95       11.62      5.29 o 
  -3   3   3      939.27      879.37     23.04 o 
  -2   3   3     6546.24     6160.34    120.79 o 
  -1   3   3     2214.81     2141.01     48.48 o 
   0   3   3      846.56      768.53     34.26 o 
   1   3   3     3115.56     2944.99     64.35 o 
   2   3   3       22.98       29.25      5.28 o 
   3   3   3     4157.79     4312.25    129.04 o 
   4   3   3       40.00       45.87      7.45 o 
   5   3   3     1188.40     1159.43     40.00 o 
   6   3   3     1235.07     1305.14     45.97 o 
   7   3   3      109.26      124.16     15.14 o 
   8   3   3       27.99       29.20     13.52 o 
  -6   4   3       85.13      101.91     14.35 o 
  -5   4   3       39.44       51.53      8.90 o 
  -4   4   3        5.01        1.06      6.13 o 
  -3   4   3       12.54       10.25      5.66 o 
  -2   4   3     1348.29     1294.90     32.25 o 
  -1   4   3     2352.55     2145.06     49.28 o 
   0   4   3      322.40      352.15     15.83 o 
   1   4   3     3278.23     3324.15     73.06 o 
   2   4   3      401.57      397.08     17.02 o 
   3   4   3     2977.45     2770.83     85.09 o 
   4   4   3       60.37       62.99      8.24 o 
   5   4   3      399.41      378.34     18.89 o 
   6   4   3     1194.20     1266.66     44.84 o 
   7   4   3     1051.06      985.40     38.67 o 
   8   4   3       51.92       15.04     13.22 o 
  -5   5   3       18.50       28.35     11.99 o 
  -4   5   3      371.15      385.77     15.36 o 
  -3   5   3      654.22      636.71     20.26 o 
  -2   5   3     1886.35     1865.57     51.47 o 
  -1   5   3      133.22      116.34      8.25 o 
   0   5   3      908.93      816.88     16.97 o 
   1   5   3      726.61      799.83     29.50 o 
   2   5   3     2288.71     2340.85     73.20 o 
   3   5   3      104.54      135.65     11.15 o 
   4   5   3      346.83      329.06     18.60 o 
   5   5   3     1440.23     1436.69     48.78 o 
   6   5   3        9.83       16.82      9.32 o 
   7   5   3       48.90       44.25     11.54 o 
  -5   6   3        0.24       -9.52     13.27 o 
  -4   6   3      150.19      144.09     11.32 o 
  -3   6   3      241.71      215.02     12.21 o 
  -2   6   3     1152.57     1171.97     31.60 o 
  -1   6   3       29.35       25.68      7.54 o 
   0   6   3     1489.04     1485.21     37.06 o 
   1   6   3      399.22      404.96     14.95 o 
   2   6   3     1902.51     1760.03     57.81 o 
   3   6   3       56.39       67.68     10.36 o 
   4   6   3      123.46      147.54     13.12 o 
   5   6   3     1583.91     1571.16     53.22 o 
   6   6   3      676.20      663.49     29.25 o 
   7   6   3       31.04       14.80     11.05 o 
  -4   7   3      159.71      162.43     19.98 o 
  -3   7   3      281.54      276.56     24.69 o 
  -2   7   3       37.70       52.75      9.17 o 
  -1   7   3      449.08      458.38     17.62 o 
   0   7   3      305.66      291.97     21.56 o 
   1   7   3      196.19      175.11     15.59 o 
   2   7   3      273.45      272.31     16.13 o 
   3   7   3      157.84      173.53     14.80 o 
   4   7   3      673.90      721.55     30.14 o 
   5   7   3      353.32      320.48     19.83 o 
   6   7   3       43.81       48.09     12.73 o 
   7   7   3       13.39       -1.18     11.64 o 
  -3   8   3      560.46      617.61     22.35 o 
  -2   8   3       62.53       82.37     10.50 o 
  -1   8   3      367.88      431.17     27.38 o 
   0   8   3      567.31      549.90     27.82 o 
   1   8   3      972.86      868.79     36.01 o 
   2   8   3       16.50       71.43     13.76 o 
   3   8   3       45.23       46.07     12.53 o 
   4   8   3     1388.86     1518.64     38.35 o 
   5   8   3      369.71      390.52     22.69 o 
   6   8   3       41.62       40.74     13.66 o 
  -2   9   3      101.11      120.41     19.53 o 
  -1   9   3      102.97      114.73     17.51 o 
   0   9   3        4.50        5.13     12.43 o 
   1   9   3      120.82      137.03     17.41 o 
   2   9   3      106.06       96.78     15.29 o 
   3   9   3      289.95      239.19     20.42 o 
   4   9   3      474.96      503.33     28.66 o 
   5   9   3      104.28       90.04     15.76 o 
   0  10   3      165.64      136.93     18.55 o 
   1  10   3        3.82        8.88     14.55 o 
   2  10   3       23.33       13.02     13.22 o 
   3  10   3      647.22      668.43     34.53 o 
   4  10   3       77.59       80.70     18.50 o 
  -4  -9   4       82.09       61.61     17.26 o 
  -3  -9   4      706.75      623.54     34.78 o 
  -2  -9   4      431.82      372.37     27.82 o 
  -1  -9   4        0.27       21.46     11.69 o 
   0  -9   4       95.61      109.26     15.09 o 
   1  -9   4      836.87      944.66     40.10 o 
   2  -9   4       26.59       22.00     14.95 o 
  -5  -8   4      255.09      250.88     23.87 o 
  -4  -8   4      884.23      800.08     39.02 o 
  -3  -8   4       44.89        5.52     14.50 o 
  -2  -8   4       28.34       40.89     15.29 o 
  -1  -8   4        3.13       -3.64      7.70 o 
   0  -8   4      336.46      346.05     15.74 o 
   1  -8   4      546.19      539.88     27.18 o 
   2  -8   4      251.47      276.43     22.30 o 
   3  -8   4       27.51       16.82     15.98 o 
  -6  -7   4      309.22      313.77     27.92 o 
  -5  -7   4        2.30      -10.75     15.09 o 
  -4  -7   4     2123.08     2072.81     74.58 o 
  -3  -7   4      932.55      804.47     36.01 o 
  -2  -7   4       32.04       42.13     13.12 o 
  -1  -7   4     1000.19      991.94     27.90 o 
   0  -7   4     2339.19     2515.36    106.35 o 
   1  -7   4       18.47        5.01      7.90 o 
   2  -7   4        2.47      -12.18     10.56 o 
   3  -7   4     1065.73     1056.48     43.80 o 
   4  -7   4      281.77      295.47     24.71 o 
  -6  -6   4        1.85      -10.80     14.65 o 
  -5  -6   4      924.20      902.48     41.98 o 
  -4  -6   4      251.81      278.35     21.95 o 
  -3  -6   4       70.62       87.26     13.42 o 
  -2  -6   4       16.99       16.33     12.18 o 
  -1  -6   4      431.79      404.96     17.88 o 
   0  -6   4     1632.16     1705.46     41.85 o 
   1  -6   4      694.43      709.73     29.97 o 
   2  -6   4      110.76       92.62      9.29 o 
   3  -6   4      264.66      336.31     21.95 o 
   4  -6   4       23.21       17.51     12.92 o 
   5  -6   4      470.61      491.64     28.66 o 
  -7  -5   4      179.82      187.69     22.25 o 
  -6  -5   4       72.43      102.11     17.56 o 
  -5  -5   4     2260.40     2491.35     87.16 o 
  -4  -5   4      107.97      129.24     16.28 o 
  -3  -5   4       85.98       87.80     12.58 o 
  -2  -5   4     1404.81     1239.04     46.93 o 
  -1  -5   4     3846.36     3738.85    117.08 o 
   0  -5   4      659.43      661.34     26.00 o 
   1  -5   4       57.99       67.82     11.64 o 
   2  -5   4     2542.50     2296.61    120.65 o 
   3  -5   4       70.84       78.50      9.79 o 
   4  -5   4      544.85      488.29     26.39 o 
   5  -5   4       22.26        4.09     12.09 o 
  -7  -4   4      104.98       95.74     17.71 o 
  -6  -4   4      437.24      436.34     28.91 o 
  -5  -4   4      722.74      788.69     35.96 o 
  -4  -4   4       79.83       99.49     13.66 o 
  -3  -4   4        7.48       11.10      9.96 o 
  -2  -4   4       57.75       77.10     11.59 o 
  -1  -4   4     6092.85     6274.75    135.35 o 
   0  -4   4      688.70      619.07     18.64 o 
   1  -4   4      107.88      124.82     14.43 o 
   2  -4   4     2335.48     2212.22     50.97 o 
   3  -4   4       73.68       71.00      7.27 o 
   4  -4   4     1162.18     1205.68     66.32 o 
   5  -4   4        5.31        0.25     10.51 o 
   6  -4   4      576.06      562.52     30.14 o 
  -7  -3   4       16.06       34.58     15.00 o 
  -6  -3   4     2317.46     2487.90     86.91 o 
  -5  -3   4      456.55      493.47     26.83 o 
  -4  -3   4       23.19       29.15     11.20 o 
  -3  -3   4     3511.14     3386.53    110.10 o 
  -2  -3   4     6354.59     6106.76    131.06 o 
  -1  -3   4     1152.70     1078.50     26.22 o 
   0  -3   4       86.94      100.44     13.74 o 
   1  -3   4     5357.21     4951.66    107.32 o 
   2  -3   4       61.35       52.76      5.35 o 
   3  -3   4      491.68      473.69     15.40 o 
   4  -3   4       83.02       85.29      7.69 o 
   5  -3   4     1130.12     1092.54     41.63 o 
   6  -3   4      340.22      331.33     21.65 o 
  -7  -2   4      106.61       92.54     15.98 o 
  -6  -2   4      685.27      728.36     33.79 o 
  -5  -2   4        7.85       14.11     10.95 o 
  -4  -2   4      143.52      149.36     13.37 o 
  -3  -2   4     1111.40     1092.59     28.46 o 
  -2  -2   4     3688.05     3497.12    112.47 o 
  -1  -2   4     3364.32     3195.98     69.63 o 
   0  -2   4     1571.47     1542.51     35.21 o 
   1  -2   4     5371.27     5264.56    113.18 o 
   2  -2   4      287.54      275.50      9.97 o 
   3  -2   4     3588.71     3581.19     78.76 o 
   4  -2   4      324.36      292.03     12.31 o 
   5  -2   4     1136.84     1196.27     43.60 o 
   6  -2   4      854.15      813.45     33.84 o 
   7  -2   4      383.77      374.09     23.73 o 
  -7  -1   4      842.81      810.44     35.66 o 
  -6  -1   4       46.67       46.22     12.09 o 
  -5  -1   4       24.01       27.28     10.56 o 
  -4  -1   4     1470.12     1493.02     52.93 o 
  -3  -1   4     1237.66     1239.95     26.54 o 
  -2  -1   4     1946.35     1941.60     64.82 o 
  -1  -1   4      445.46      404.73     22.35 o 
   0  -1   4     4669.15     4614.05     98.91 o 
   1  -1   4      842.49      897.06     17.10 o 
   2  -1   4      823.42      847.87     20.64 o 
   3  -1   4      549.62      537.38     15.12 o 
   4  -1   4      890.23      833.32     28.83 o 
   5  -1   4     1186.73     1059.84     38.67 o 
   6  -1   4      160.43      190.50     16.43 o 
  -5   0   4       55.65       59.59     11.10 o 
  -4   0   4     2453.88     2389.43     53.23 o 
  -3   0   4     3802.76     3953.74     85.46 o 
  -2   0   4     1198.02     1104.36     48.46 o 
  -1   0   4     2153.89     1985.36     55.54 o 
   0   0   4    13463.85    13779.08    240.48 o 
   1   0   4       28.29       22.11      2.13 o 
   2   0   4     3856.98     3764.57     60.79 o 
   3   0   4     1206.54     1103.21     26.33 o 
   4   0   4     2754.25     2762.75     85.48 o 
   5   0   4     2089.78     2133.09     69.11 o 
   6   0   4      560.56      548.28     29.23 o 
   7   0   4       25.60       44.92      7.94 o 
  -7   1   4       11.17       16.57     11.39 o 
  -6   1   4      292.06      278.25     18.15 o 
  -5   1   4      333.88      357.13     18.99 o 
  -4   1   4      561.05      587.49     20.79 o 
  -3   1   4     1040.05     1003.03     19.98 o 
  -2   1   4     1631.36     1571.63     29.35 o 
  -1   1   4     1467.70     1438.44     26.97 o 
   0   1   4     2105.82     2235.64     39.99 o 
   1   1   4      235.62      222.19      6.02 o 
   2   1   4     2109.71     2015.07     44.61 o 
   3   1   4      457.98      413.06      9.18 o 
   4   1   4     1711.10     1812.88     37.04 o 
   5   1   4     1497.37     1546.65     33.14 o 
   6   1   4      206.52      189.87     10.16 o 
   7   1   4        5.54        5.28      7.54 o 
   8   1   4        5.71        8.27      7.83 o 
  -6   2   4        1.42        6.56      9.17 o 
  -5   2   4      898.56      900.26     35.07 o 
  -4   2   4     1039.33     1007.80     25.33 o 
  -3   2   4     1676.41     1632.95     46.28 o 
  -2   2   4     1738.46     1589.05     39.16 o 
  -1   2   4     5655.77     5602.82     98.81 o 
   0   2   4     1826.84     1758.05     32.01 o 
   1   2   4     4291.29     4299.34     75.91 o 
   2   2   4      865.42      858.46     22.47 o 
   3   2   4     2909.88     3019.10     91.55 o 
   4   2   4     5890.38     5933.37    177.03 o 
   5   2   4      809.15      783.70     30.04 o 
   6   2   4        1.26       -3.90      8.83 o 
   7   2   4        2.78        1.63     11.89 o 
   8   2   4      490.93      478.82     26.83 o 
  -6   3   4       72.88       86.47     13.81 o 
  -5   3   4        5.67        7.03      6.11 o 
  -4   3   4      766.32      735.08     20.61 o 
  -3   3   4      889.92      823.24     22.01 o 
  -2   3   4      198.67      168.38     15.37 o 
  -1   3   4     2254.89     2252.84     41.14 o 
   0   3   4      236.34      218.18      6.26 o 
   1   3   4     1458.71     1361.70     31.52 o 
   2   3   4        1.61       12.28      4.93 o 
   3   3   4     1901.31     2061.71     64.22 o 
   4   3   4     3416.25     3262.97     99.84 o 
   5   3   4      626.56      632.86     25.90 o 
   6   3   4        0.09       -5.38      8.68 o 
   7   3   4      154.87      172.45     16.08 o 
   8   3   4      616.23      654.02     32.41 o 
  -6   4   4      422.53      470.38     26.29 o 
  -5   4   4      215.99      223.66     12.38 o 
  -4   4   4      406.17      409.00     15.21 o 
  -3   4   4      428.58      385.52     16.33 o 
  -2   4   4     2577.57     2410.42     55.75 o 
  -1   4   4      551.99      515.57     18.89 o 
   0   4   4     1392.82     1385.13     32.98 o 
   1   4   4      351.17      316.75     11.50 o 
   2   4   4     1556.13     1493.22     48.14 o 
   3   4   4     4158.72     4272.34    128.89 o 
   4   4   4       96.83       89.28      9.62 o 
   5   4   4        5.25        4.83      7.50 o 
   6   4   4        8.11        2.22      9.87 o 
   7   4   4      248.28      247.03     20.08 o 
   8   4   4       22.65        9.47     13.37 o 
  -5   5   4       10.17        1.45      8.02 o 
  -4   5   4      829.51      823.03     24.44 o 
  -3   5   4       11.87        6.32      6.71 o 
  -2   5   4      778.70      764.58     22.53 o 
  -1   5   4     1656.31     1672.58     40.69 o 
   0   5   4     1870.86     1817.18     43.06 o 
   1   5   4      135.81      152.77      9.07 o 
   2   5   4       83.84      109.55     10.26 o 
   3   5   4     5383.47     5649.10    169.59 o 
   4   5   4      474.94      446.01     21.01 o 
   5   5   4       49.52       40.45     10.46 o 
   6   5   4      448.10      426.63     22.30 o 
   7   5   4     1383.12     1330.20     48.64 o 
  -5   6   4      107.66      111.52     11.19 o 
  -4   6   4       98.25      120.16     19.68 o 
  -3   6   4      789.89      786.46     24.09 o 
  -2   6   4      354.24      310.75     14.45 o 
  -1   6   4      268.34      284.90     13.69 o 
   0   6   4       95.42       93.43      8.55 o 
   1   6   4      651.22      652.84     27.67 o 
   2   6   4     1945.92     1964.44     63.98 o 
   3   6   4       34.66       57.42     11.05 o 
   4   6   4       26.87       45.43      9.96 o 
   5   6   4       18.35       31.47      9.87 o 
   6   6   4       75.26       81.14     12.53 o 
   7   6   4      317.38      265.38     21.31 o 
  -4   7   4        1.37       -3.28      8.73 o 
  -3   7   4      289.35      288.60     15.79 o 
  -2   7   4      843.01      946.09     29.10 o 
  -1   7   4      429.28      467.00     39.14 o 
   0   7   4       85.41       99.45      9.44 o 
   1   7   4       61.03       41.14     11.49 o 
   2   7   4     3359.83     3534.71    110.74 o 
   3   7   4      223.14      225.62     17.76 o 
   4   7   4       37.88       44.00     11.05 o 
   5   7   4      530.63      522.52     25.45 o 
   6   7   4     1573.80     1551.53     54.85 o 
   7   7   4       94.78      105.56     15.49 o 
  -3   8   4       22.36       24.38      9.67 o 
  -2   8   4       21.03       15.42      9.03 o 
  -1   8   4       16.28       12.88      8.40 o 
   0   8   4      224.75      197.95     17.86 o 
   1   8   4      605.31      536.43     27.18 o 
   2   8   4      375.53      365.27     22.49 o 
   3   8   4        3.49       -9.77     11.15 o 
   4   8   4        0.72       -2.71     11.20 o 
   5   8   4       47.12       41.93     13.66 o 
   6   8   4      393.85      308.54     21.56 o 
  -2   9   4      155.26      205.99     14.47 o 
  -1   9   4       57.76       84.45     17.95 o 
   0   9   4        4.55       14.75     13.27 o 
   1   9   4     1770.44     1666.80     60.62 o 
   2   9   4       75.00       76.75     16.23 o 
   3   9   4       17.53        2.56     12.38 o 
   4   9   4      246.23      267.75     22.30 o 
   5   9   4      629.87      660.04     31.72 o 
   0  10   4       38.52       66.10     17.71 o 
   1  10   4      273.58      288.71     23.13 o 
   2  10   4        8.94        7.35     15.59 o 
   3  10   4       36.30       29.20     16.52 o 
   4  10   4      178.67      206.58     22.39 o 
  -4  -9   5       62.80       45.58     17.86 o 
  -3  -9   5       89.86       98.11     18.65 o 
  -2  -9   5      504.63      454.20     30.88 o 
  -1  -9   5       16.51       -3.45     13.91 o 
   0  -9   5      193.43      207.96     18.30 o 
   1  -9   5      219.51      237.21     19.63 o 
  -5  -8   5       82.98       79.86     20.91 o 
  -4  -8   5        9.76      -13.37     14.16 o 
  -3  -8   5      824.40      768.66     38.47 o 
  -2  -8   5     1492.21     1323.29     53.67 o 
  -1  -8   5       79.66       43.85     16.23 o 
   0  -8   5       57.36       70.36      9.78 o 
   1  -8   5     1772.99     1823.51     62.99 o 
   2  -8   5       79.24       92.93     15.98 o 
   3  -8   5      225.21      235.44     22.10 o 
  -6  -7   5       82.13       80.25     20.32 o 
  -5  -7   5      111.50      106.60     20.37 o 
  -4  -7   5      160.73      179.45     20.87 o 
  -3  -7   5      226.28      199.33     20.62 o 
  -2  -7   5       42.98       33.94     13.91 o 
  -1  -7   5      388.67      371.78     25.45 o 
   0  -7   5      439.78      484.89     18.49 o 
   1  -7   5      286.21      285.04     14.83 o 
   2  -7   5       46.62       57.91     13.76 o 
   3  -7   5      339.11      339.42     24.07 o 
   4  -7   5       52.33       47.85     15.39 o 
  -6  -6   5       21.45       56.73     17.12 o 
  -5  -6   5       30.68       28.12     15.54 o 
  -4  -6   5     1978.13     1922.66     70.39 o 
  -3  -6   5     3726.30     3315.35    111.68 o 
  -2  -6   5       88.99       97.22     16.77 o 
  -1  -6   5      579.05      618.34     20.09 o 
   0  -6   5     5599.28     5973.12    242.98 o 
   1  -6   5      237.93      211.81     12.39 o 
   2  -6   5      421.00      398.20     20.74 o 
   3  -6   5      325.16      332.51     21.26 o 
   4  -6   5     2045.68     2005.23     70.54 o 
   5  -6   5      196.46      173.19     19.48 o 
  -6  -5   5      243.95      244.81     23.68 o 
  -5  -5   5      171.22      206.04     21.31 o 
  -4  -5   5       96.27       95.20     14.75 o 
  -3  -5   5      269.75      246.04     21.46 o 
  -2  -5   5     1500.06     1353.53     52.04 o 
  -1  -5   5      154.91      150.57      9.21 o 
   0  -5   5     1028.15      998.84     27.07 o 
   1  -5   5      783.64      687.38     44.47 o 
   2  -5   5     1434.39     1336.44     86.35 o 
   3  -5   5        1.98       -7.95      6.49 o 
   4  -5   5      485.87      477.56     17.81 o 
   5  -5   5     1056.45     1002.17     41.58 o 
  -7  -4   5       66.55       37.83     18.35 o 
  -6  -4   5        0.26       -0.74     15.19 o 
  -5  -4   5     2440.15     2679.93     93.38 o 
  -4  -4   5     3142.05     2983.68    100.77 o 
  -3  -4   5      239.08      227.00     19.68 o 
  -2  -4   5     1514.59     1488.78     55.20 o 
  -1  -4   5     6788.92     6682.80    176.34 o 
   0  -4   5       59.84       58.84      6.46 o 
   1  -4   5      880.98      787.34     38.40 o 
   2  -4   5     1087.09      957.59     25.44 o 
   3  -4   5     3487.33     3257.58     73.66 o 
   4  -4   5     1127.23     1115.09     45.45 o 
   5  -4   5       10.69        4.09      7.73 o 
   6  -4   5       54.01       53.67     14.60 o 
  -7  -3   5       48.26       68.02     17.61 o 
  -6  -3   5        2.93      -11.79     12.48 o 
  -5  -3   5      375.11      396.74     25.40 o 
  -4  -3   5      622.69      652.64     31.87 o 
  -3  -3   5     2283.78     2185.82     75.42 o 
  -2  -3   5       75.41       67.97     11.99 o 
  -1  -3   5     5510.08     5436.81    117.43 o 
   0  -3   5     1159.63     1056.94     30.16 o 
   1  -3   5     3177.92     3064.25     68.24 o 
   2  -3   5     1010.17     1040.22     26.34 o 
   3  -3   5     1601.12     1653.38     39.63 o 
   4  -3   5     2907.33     2830.61     64.76 o 
   5  -3   5      410.69      404.88     15.88 o 
   6  -3   5       75.95       84.25     14.50 o 
  -7  -2   5        1.96        9.27     14.16 o 
  -6  -2   5     1566.85     1602.13     60.28 o 
  -5  -2   5     1428.17     1387.86     52.73 o 
  -4  -2   5        5.54       14.45     11.00 o 
  -3  -2   5      733.71      711.29     31.37 o 
  -2  -2   5     6921.51     6483.12    204.61 o 
  -1  -2   5       68.72       67.50      3.92 o 
   0  -2   5      154.27      131.56      6.32 o 
   1  -2   5      859.51      823.42     20.85 o 
   2  -2   5     5471.76     5518.13    119.19 o 
   3  -2   5     1429.70     1377.93     33.20 o 
   4  -2   5      243.16      259.00     11.95 o 
   5  -2   5      252.06      255.86     17.66 o 
   6  -2   5       32.96       36.95     11.94 o 
   7  -2   5      117.53      110.29     16.38 o 
  -6  -1   5      516.09      483.55     27.67 o 
  -5  -1   5      187.12      182.16     16.62 o 
  -4  -1   5     2308.41     2313.62     78.33 o 
  -3  -1   5      329.06      325.56     20.13 o 
  -2  -1   5     5583.09     5077.95    161.55 o 
  -1  -1   5     4405.08     4253.35    136.59 o 
   0  -1   5     6248.34     6243.09     99.74 o 
   1  -1   5     3529.00     3671.73     65.14 o 
   2  -1   5      937.55      916.35     22.52 o 
   3  -1   5     8144.45     7935.57    169.91 o 
   4  -1   5     1224.30     1201.11     29.86 o 
   5  -1   5      459.17      447.59     22.10 o 
   6  -1   5      176.36      191.83     17.07 o 
   7  -1   5     1424.23     1425.92     33.79 o 
  -7   0   5      536.54      497.07     26.19 o 
  -5   0   5       46.18       34.68     10.65 o 
  -4   0   5      258.28      282.94     19.39 o 
  -3   0   5     2515.49     2534.18    111.16 o 
  -2   0   5      396.87      370.45     10.62 o 
  -1   0   5       19.84       16.01      3.42 o 
   0   0   5     1106.96     1200.07     22.70 o 
   1   0   5     4620.14     4892.85     86.20 o 
   2   0   5     4234.16     4506.63     72.89 o 
   3   0   5     1160.58     1175.24     21.30 o 
   4   0   5      323.30      351.15     10.83 o 
   5   0   5       10.22        1.52      9.52 o 
   6   0   5       55.43       61.28      7.68 o 
   7   0   5      632.90      605.57     18.57 o 
  -6   1   5      193.06      190.60     16.13 o 
  -5   1   5     1152.57     1126.62     42.17 o 
  -4   1   5      535.48      515.71     16.83 o 
  -3   1   5     4134.94     3965.49     71.13 o 
  -2   1   5     3137.10     2895.82     84.19 o 
  -1   1   5     3405.40     3547.59     76.77 o 
   0   1   5     6871.37     7454.96    130.46 o 
   1   1   5     1615.07     1571.22     28.93 o 
   2   1   5    13708.31    13689.40    238.46 o 
   3   1   5     1787.72     1755.47     40.14 o 
   4   1   5      451.16      453.11     12.64 o 
   5   1   5      505.45      508.56     27.25 o 
   6   1   5     2272.85     2397.08     84.20 o 
   7   1   5        3.64        4.66      7.31 o 
  -6   2   5        0.95      -13.17      9.03 o 
  -5   2   5        3.24        9.03      8.83 o 
  -4   2   5      740.91      791.84     31.57 o 
  -3   2   5       53.16       52.39      5.73 o 
  -2   2   5      729.33      704.78     16.39 o 
  -1   2   5        2.64       12.80      5.78 o 
   0   2   5     2932.64     3083.58     55.04 o 
   1   2   5     1245.43     1358.10     25.54 o 
   2   2   5     7422.13     7685.30    134.97 o 
   3   2   5       15.47       16.43      5.92 o 
   4   2   5      128.43      143.15     11.99 o 
   5   2   5      236.52      231.10     16.13 o 
   6   2   5     1268.96     1187.00     43.46 o 
   7   2   5       95.39      116.66     15.98 o 
  -6   3   5      540.59      535.05     26.98 o 
  -5   3   5      354.31      320.67     19.43 o 
  -4   3   5     1389.53     1348.98     33.26 o 
  -3   3   5     2184.27     2146.28     49.71 o 
  -2   3   5     2565.68     2464.98     96.56 o 
  -1   3   5     4909.10     5277.37    112.77 o 
   0   3   5      161.40      132.57      5.53 o 
   1   3   5    10882.87    10811.64    188.90 o 
   2   3   5     1516.98     1454.20     46.56 o 
   3   3   5      600.01      591.72     22.74 o 
   4   3   5      631.95      595.62     24.42 o 
   5   3   5     2342.89     2187.35     70.34 o 
   6   3   5       10.89        9.32      9.72 o 
   7   3   5       81.01       74.24     14.75 o 
  -5   4   5       85.23       88.89     13.12 o 
  -4   4   5      100.95      106.96      8.80 o 
  -3   4   5      650.74      606.51     44.91 o 
  -2   4   5       62.70       64.53     20.00 o 
  -1   4   5      415.32      455.14     15.54 o 
   0   4   5       66.63       61.87      6.16 o 
   1   4   5     5441.83     5356.91    116.13 o 
   2   4   5       22.47       23.18      7.30 o 
   3   4   5       56.75       58.06      8.83 o 
   4   4   5      993.05      962.02     34.92 o 
   5   4   5     1993.87     1936.32     63.29 o 
   6   4   5       18.89       19.48     10.21 o 
   7   4   5      242.63      228.98     18.25 o 
  -5   5   5      438.75      441.08     25.50 o 
  -4   5   5      545.33      491.64     18.16 o 
  -3   5   5      229.94      227.42     12.50 o 
  -2   5   5     1520.14     1539.29     38.97 o 
  -1   5   5      116.75      117.15      9.01 o 
   0   5   5     2879.27     2942.01     66.68 o 
   1   5   5       72.29       77.05      6.92 o 
   2   5   5      731.74      716.87     27.57 o 
   3   5   5      988.47     1024.96     36.55 o 
   4   5   5     1042.79      976.33     36.16 o 
   5   5   5      374.65      389.83     21.41 o 
   6   5   5      166.35      157.80     14.55 o 
   7   5   5      290.15      301.34     21.41 o 
  -4   6   5      662.08      644.99     22.24 o 
  -3   6   5       31.24       35.07      8.50 o 
  -2   6   5       31.91       22.13      8.00 o 
  -1   6   5       27.89       18.01      7.90 o 
   0   6   5     3915.83     3920.98     88.08 o 
   1   6   5        3.30        2.26      6.99 o 
   2   6   5       89.08       86.08     11.15 o 
   3   6   5     2205.89     2219.56     71.92 o 
   4   6   5     2010.97     1882.66     62.30 o 
   5   6   5      260.78      295.76     19.43 o 
   6   6   5      426.85      378.68     22.79 o 
   7   6   5      517.81      513.99     26.78 o 
  -4   7   5       32.36        7.97     14.82 o 
  -3   7   5      700.74      693.93     23.78 o 
  -2   7   5       42.81       48.04      9.30 o 
  -1   7   5     1382.66     1336.01     35.70 o 
   0   7   5       11.51       18.38      7.93 o 
   1   7   5      226.96      218.02     18.15 o 
   2   7   5      327.88      339.12     22.00 o 
   3   7   5      244.33      210.43     17.31 o 
   4   7   5      418.93      397.77     21.85 o 
   5   7   5      452.27      421.00     22.79 o 
   6   7   5       98.60      103.34     14.21 o 
  -3   8   5        1.32        4.08      8.99 o 
  -2   8   5       81.70       88.59     15.04 o 
  -1   8   5     1715.25     1807.34     58.67 o 
   0   8   5        8.68        2.64      8.37 o 
   1   8   5       14.10       12.13     11.30 o 
   2   8   5     1185.42     1247.43     47.35 o 
   3   8   5      572.56      601.79     29.74 o 
   4   8   5      122.75      123.37     15.34 o 
   5   8   5      424.51      395.11     24.37 o 
   6   8   5      528.63      504.86     26.88 o 
  -1   9   5       79.74      102.50     11.82 o 
   0   9   5      124.92      132.94     18.65 o 
   1   9   5        1.77        5.77     12.53 o 
   2   9   5        4.17        0.39     12.48 o 
   3   9   5       51.28       72.91     14.80 o 
   4   9   5      264.67      277.46     23.28 o 
   5   9   5        8.57       -6.22     12.63 o 
   1  10   5      529.84      579.64     32.61 o 
   2  10   5      200.24      148.57     17.36 o 
   3  10   5        5.48       13.96     16.23 o 
  -3  -9   6       60.04       33.44     17.66 o 
  -2  -9   6      110.27       85.14     18.79 o 
  -1  -9   6     1337.69     1403.05     56.92 o 
  -4  -8   6       37.26       11.89     16.87 o 
  -3  -8   6        7.46      -15.14     13.96 o 
  -2  -8   6     1043.59      983.77     44.15 o 
  -1  -8   6       14.77       14.55     15.98 o 
   0  -8   6      121.05      135.50     19.14 o 
   1  -8   6        4.27       -5.28     11.30 o 
   2  -8   6      350.72      311.84     23.13 o 
  -5  -7   6      367.44      350.52     28.76 o 
  -4  -7   6      177.63      149.16     19.43 o 
  -3  -7   6      423.44      296.90     24.96 o 
  -2  -7   6     3230.72     3012.68    103.78 o 
  -1  -7   6       92.12       97.03     17.12 o 
   0  -7   6      249.20      284.57     23.48 o 
   1  -7   6     1055.36     1168.99     52.71 o 
   2  -7   6     1198.03     1208.72     33.44 o 
   3  -7   6      916.93      925.37     39.41 o 
  -6  -6   6      205.79      210.63     24.37 o 
  -5  -6   6       12.57       12.63     15.59 o 
  -4  -6   6        0.33       -7.45     14.16 o 
  -3  -6   6      463.88      365.12     27.43 o 
  -2  -6   6      113.79      105.51     17.46 o 
  -1  -6   6      168.99      192.18     20.27 o 
   0  -6   6       45.90       42.92      7.85 o 
   1  -6   6       58.74       58.01      8.74 o 
   2  -6   6      778.76      738.42     39.86 o 
   3  -6   6     1268.40     1197.61     32.96 o 
   4  -6   6       19.86       25.16     14.35 o 
  -6  -5   6      506.89      521.38     34.97 o 
  -5  -5   6      227.39      178.66     20.57 o 
  -4  -5   6      858.73      775.71     37.14 o 
  -3  -5   6     5184.98     4778.68    156.46 o 
  -2  -5   6       31.26       14.26     14.30 o 
  -1  -5   6      249.03      298.72     24.12 o 
   0  -5   6     2997.21     2975.82    149.95 o 
   1  -5   6     2536.36     2389.70     56.23 o 
   2  -5   6     1739.84     1519.08    141.99 o 
   3  -5   6      232.83      191.90     36.33 o 
   4  -5   6      675.72      633.69     21.34 o 
   5  -5   6       38.41       28.51     15.14 o 
  -6  -4   6        1.06        7.74     15.34 o 
  -5  -4   6       52.82       42.03     16.08 o 
  -4  -4   6       84.75       73.84     14.75 o 
  -3  -4   6      284.38      236.13     19.93 o 
  -2  -4   6      864.54      804.67     37.59 o 
  -1  -4   6      468.17      488.09     30.14 o 
   0  -4   6      121.48      118.80     17.73 o 
   1  -4   6      625.70      578.27     18.26 o 
   2  -4   6     5204.22     4740.27    104.54 o 
   3  -4   6        5.04        1.45      6.48 o 
   4  -4   6       67.73       88.52     14.33 o 
   5  -4   6       87.48      110.07     10.70 o 
   6  -4   6      878.43      898.64     39.86 o 
  -6  -3   6      161.79      133.03     18.60 o 
  -5  -3   6      857.96      884.03     39.76 o 
  -4  -3   6     3833.92     3686.64    122.53 o 
  -3  -3   6      407.57      375.57     24.76 o 
  -2  -3   6      544.63      515.56     29.05 o 
  -1  -3   6     4004.03     4332.32    141.77 o 
   0  -3   6     1580.02     1586.84     56.36 o 
   1  -3   6     3533.28     3362.60     74.76 o 
   2  -3   6      750.67      690.57     19.76 o 
   3  -3   6     1980.03     1947.71     46.06 o 
   4  -3   6       76.25       91.83      8.78 o 
   5  -3   6      503.19      500.64     43.31 o 
   6  -3   6       22.88       30.39     14.50 o 
  -7  -2   6        3.10      -12.09     14.65 o 
  -6  -2   6       81.56       58.99     16.18 o 
  -5  -2   6       32.83       24.52     13.22 o 
  -4  -2   6      832.24      798.80     36.26 o 
  -3  -2   6     1338.92     1182.61     46.32 o 
  -2  -2   6      792.66      676.22     32.11 o 
  -1  -2   6     1281.16     1355.22     32.15 o 
   0  -2   6      887.29      857.68     30.98 o 
   1  -2   6     9530.69     9816.07    171.95 o 
   2  -2   6       14.15       10.79      4.85 o 
   3  -2   6     1016.31     1048.24     27.09 o 
   4  -2   6      975.95      969.56     26.11 o 
   5  -2   6     2832.15     2640.12     61.54 o 
   6  -2   6        0.38        4.34     11.35 o 
  -6  -1   6      397.59      412.37     27.08 o 
  -5  -1   6     1944.28     1859.18     66.79 o 
  -4  -1   6       66.74       72.86     12.78 o 
  -3  -1   6        1.48       15.00     11.44 o 
  -2  -1   6     3899.42     3533.08    116.46 o 
  -1  -1   6     1626.27     1783.42     40.44 o 
   0  -1   6     2007.67     2084.60     38.35 o 
   1  -1   6      152.99      174.11      4.68 o 
   2  -1   6     3126.04     3116.84     68.42 o 
   3  -1   6      170.78      147.08      8.73 o 
   4  -1   6       20.24       26.16      6.17 o 
   5  -1   6      620.57      646.64     20.28 o 
   6  -1   6      838.51      839.44     22.15 o 
   7  -1   6       40.22       38.40      8.90 o 
  -6   0   6       76.84       86.22     12.48 o 
  -5   0   6      406.31      384.45     23.53 o 
  -4   0   6     1939.54     1781.04     63.34 o 
  -3   0   6     1097.77      989.54     40.20 o 
  -2   0   6     3452.18     3528.53    107.63 o 
  -1   0   6      246.63      254.85      7.84 o 
   0   0   6    22413.63    24078.03    419.91 o 
   1   0   6      636.93      609.45     13.00 o 
   2   0   6     1141.83     1065.91     16.92 o 
   3   0   6     3654.55     3489.10     57.90 o 
   4   0   6     6014.92     5924.71     96.82 o 
   5   0   6       40.99       47.95      7.00 o 
   6   0   6       34.90       32.15      7.31 o 
   7   0   6      799.50      835.48     23.07 o 
  -6   1   6      470.71      446.70     24.47 o 
  -5   1   6      103.79      103.98     12.38 o 
  -4   1   6       16.57       27.67      9.08 o 
  -3   1   6     1228.74     1151.69     43.21 o 
  -2   1   6      140.80      145.65      6.91 o 
  -1   1   6     1370.14     1417.05     27.23 o 
   0   1   6      523.98      541.75     11.97 o 
   1   1   6     2096.64     2184.71     39.83 o 
   2   1   6       20.28       12.14      3.09 o 
   3   1   6      246.37      225.42      9.51 o 
   4   1   6     1207.12     1106.57     28.04 o 
   5   1   6      868.35      888.85     21.80 o 
   6   1   6       53.41       61.42      8.14 o 
   7   1   6      418.57      436.59     25.45 o 
  -6   2   6      210.22      208.65     18.60 o 
  -5   2   6      780.36      795.49     33.79 o 
  -4   2   6      508.71      510.83     24.12 o 
  -3   2   6     2005.14     1966.22     66.64 o 
  -2   2   6       66.96       84.24      5.58 o 
  -1   2   6     9256.57     9712.38    170.17 o 
   0   2   6      194.64      169.12      6.29 o 
   1   2   6     1138.79     1094.71     21.34 o 
   2   2   6     1869.20     1646.75     31.09 o 
   3   2   6     4327.90     4150.08    107.38 o 
   4   2   6      486.59      524.29     22.99 o 
   5   2   6        3.95        3.50      8.58 o 
   6   2   6     1443.13     1530.96     53.62 o 
   7   2   6      126.60      130.32     16.13 o 
  -6   3   6        2.25        3.70     12.09 o 
  -5   3   6      243.92      205.05     17.17 o 
  -4   3   6      136.84      151.38     14.60 o 
  -3   3   6       33.63       36.23      6.58 o 
  -2   3   6        4.43        3.64      5.86 o 
  -1   3   6      968.31      955.79     19.64 o 
   0   3   6      979.41     1004.42     28.53 o 
   1   3   6      348.18      329.30      8.92 o 
   2   3   6     2097.74     1997.69     37.37 o 
   3   3   6     2907.93     2760.18     85.04 o 
   4   3   6      349.72      306.62     16.72 o 
   5   3   6        0.33       -1.23      7.99 o 
   6   3   6     2214.37     2187.30     72.17 o 
   7   3   6        2.53        4.49     12.68 o 
  -5   4   6      191.07      191.19     16.87 o 
  -4   4   6      919.71      902.09     36.60 o 
  -3   4   6       31.54       19.66     11.15 o 
  -2   4   6     3587.85     3400.46    155.13 o 
  -1   4   6      431.11      393.97     14.84 o 
   0   4   6      706.62      687.10     30.93 o 
   1   4   6     4394.58     4311.85     77.24 o 
   2   4   6     2284.75     2192.75     50.41 o 
   3   4   6       46.35       36.80      8.24 o 
   4   4   6        2.01        4.04      7.65 o 
   5   4   6     1309.83     1298.53     45.82 o 
   6   4   6        0.92       -5.97      9.62 o 
   7   4   6       53.00       47.95     14.30 o 
  -5   5   6       75.88       80.11     15.04 o 
  -4   5   6        0.59       -9.72     10.65 o 
  -3   5   6        4.68       -4.32      7.10 o 
  -2   5   6      660.55      658.39     52.46 o 
  -1   5   6      667.20      643.87     20.19 o 
   0   5   6      200.62      188.70     11.09 o 
   1   5   6     3418.60     3418.90     76.55 o 
   2   5   6     1838.39     1837.47     59.88 o 
   3   5   6     1630.69     1582.40     52.63 o 
   4   5   6       23.98       22.35      9.08 o 
   5   5   6     1848.58     1628.62     55.15 o 
   6   5   6       24.69       17.07     11.30 o 
   7   5   6      242.53      259.02     20.52 o 
  -4   6   6       15.75       13.42     12.18 o 
  -3   6   6      912.66      860.93     39.02 o 
  -2   6   6       27.79       19.84      8.18 o 
  -1   6   6      208.13      213.37     12.36 o 
   0   6   6     1396.63     1322.91     34.36 o 
   1   6   6      308.52      308.41     14.51 o 
   2   6   6       19.67       29.00      9.91 o 
   3   6   6      179.34      180.83     14.40 o 
   4   6   6      735.01      723.03     29.65 o 
   5   6   6       25.16       27.82     11.25 o 
   6   6   6       62.09       53.67     13.12 o 
   7   6   6       59.34       70.83     14.06 o 
  -3   7   6      734.00      767.87     25.39 o 
  -2   7   6      251.97      231.31     14.43 o 
  -1   7   6        8.48       17.51      8.18 o 
   0   7   6     1972.15     1938.97     48.01 o 
   1   7   6     1038.20     1043.82     64.62 o 
   2   7   6      550.12      586.10     28.02 o 
   3   7   6      200.38      220.98     17.56 o 
   4   7   6     1845.36     1791.75     61.26 o 
   5   7   6        1.07      -13.86     10.11 o 
   6   7   6      471.26      464.31     24.47 o 
  -2   8   6      153.10      159.84     13.57 o 
  -1   8   6      112.05      118.68     13.12 o 
   0   8   6       34.33       17.26      9.23 o 
   1   8   6      199.88      163.91     17.26 o 
   2   8   6      107.75      124.80     16.82 o 
   3   8   6      137.51      110.39     15.09 o 
   4   8   6       65.83       62.15     13.12 o 
   5   8   6        3.72       -5.72     11.39 o 
   6   8   6        2.46       -7.50     13.02 o 
  -1   9   6      653.09      747.84     25.69 o 
   0   9   6      345.75      330.64     25.11 o 
   1   9   6       41.82       47.01     14.45 o 
   2   9   6      276.34      269.47     21.65 o 
   3   9   6     1040.20     1073.80     43.65 o 
   4   9   6       64.26       69.60     16.43 o 
   5   9   6      237.46      192.18     19.98 o 
   2  10   6        1.23       22.79     14.16 o 
  -4  -8   7      701.35      679.77     38.87 o 
  -3  -8   7        8.51      -19.53     17.17 o 
  -2  -8   7       10.70      -15.44     16.72 o 
  -1  -8   7      934.42      958.86     44.69 o 
   0  -8   7      766.75      864.70     41.83 o 
   1  -8   7      861.59      969.81     43.01 o 
   2  -8   7       66.55       60.72     14.50 o 
  -5  -7   7      391.96      342.67     29.74 o 
  -4  -7   7       28.06        3.40     16.77 o 
  -3  -7   7        7.38       10.16     16.03 o 
  -2  -7   7      444.64      428.26     29.20 o 
  -1  -7   7      132.46      130.03     19.14 o 
   0  -7   7       88.41       81.98     17.17 o 
   2  -7   7      168.95      176.21     12.85 o 
   3  -7   7       22.19       17.71     12.48 o 
  -5  -6   7      858.57      815.52     41.73 o 
  -4  -6   7       83.54       58.21     17.46 o 
  -3  -6   7      143.63      119.47     18.84 o 
  -2  -6   7     2365.86     2261.39     81.83 o 
  -1  -6   7      580.66      621.52     35.37 o 
   0  -6   7     2776.24     3146.95    108.47 o 
   1  -6   7      254.11      259.77     27.75 o 
   2  -6   7     1403.19     1356.89     36.09 o 
   3  -6   7      131.66      107.63     10.99 o 
   4  -6   7      519.60      523.75     28.95 o 
  -6  -5   7       76.99       68.47     21.26 o 
  -5  -5   7      144.72      158.29     21.01 o 
  -4  -5   7        3.84      -13.42     13.81 o 
  -3  -5   7      149.77      143.00     19.98 o 
  -2  -5   7        6.56       -7.15     14.11 o 
  -1  -5   7       97.25       84.89     19.39 o 
   0  -5   7     1527.64     1766.39     67.82 o 
   1  -5   7      160.32      160.07     10.73 o 
   2  -5   7      300.53      286.45     39.29 o 
   3  -5   7       27.55       31.09     10.38 o 
   4  -5   7      304.02      287.45     14.79 o 
   5  -5   7       21.88        9.22     13.22 o 
  -6  -4   7      830.13      852.66     44.00 o 
  -5  -4   7       76.94       72.26     17.51 o 
  -4  -4   7      108.71      109.80     17.56 o 
  -3  -4   7     3639.65     3452.97    117.40 o 
  -2  -4   7      746.74      773.79     38.43 o 
  -1  -4   7     2347.17     2492.88     88.54 o 
   0  -4   7      746.15      789.87     38.87 o 
   1  -4   7     4256.72     4082.19    131.21 o 
   2  -4   7      533.44      470.33     16.88 o 
   3  -4   7      820.97      768.53     29.30 o 
   4  -4   7       13.90       15.74      7.80 o 
   5  -4   7      317.51      312.86     29.05 o 
  -6  -3   7       72.72       80.01     17.86 o 
  -5  -3   7      130.81      142.65     19.93 o 
  -4  -3   7        1.66      -11.25     11.94 o 
  -3  -3   7      168.73      149.81     18.55 o 
  -2  -3   7       64.88       51.89     17.02 o 
  -1  -3   7     4693.97     4951.82    161.84 o 
   0  -3   7       96.14      103.23      6.68 o 
   1  -3   7     1216.55     1165.87     29.48 o 
   2  -3   7     2609.86     2436.26     56.09 o 
   3  -3   7     2082.60     2017.34     48.10 o 
   4  -3   7       31.17       48.38      8.73 o 
   5  -3   7        4.99       10.48      8.48 o 
   6  -3   7     2019.19     2145.03     74.73 o 
  -6  -2   7      104.44       57.47     16.87 o 
  -5  -2   7       33.79        9.08     14.16 o 
  -4  -2   7     3256.30     3060.24    104.23 o 
  -3  -2   7      152.95      142.90     17.61 o 
  -2  -2   7     2444.36     2242.74     79.76 o 
  -1  -2   7      892.68      963.30     42.57 o 
   0  -2   7     4921.37     4895.73     79.52 o 
   1  -2   7     1599.30     1540.33     29.44 o 
   2  -2   7      400.07      391.09     18.00 o 
   3  -2   7       12.77       18.68      6.26 o 
   4  -2   7     1384.27     1396.66     35.40 o 
   5  -2   7      486.43      482.24     19.39 o 
   6  -2   7       44.00       24.27     12.48 o 
  -5  -1   7       11.84       -8.14     12.43 o 
  -4  -1   7     1030.07      921.62     40.00 o 
  -3  -1   7       19.57       28.66     14.06 o 
  -2  -1   7     6445.79     6295.14    201.01 o 
  -1  -1   7      324.60      321.71     25.95 o 
   0  -1   7     2637.20     2730.06     49.86 o 
   1  -1   7     4442.24     4295.34     62.02 o 
   2  -1   7     2452.47     2275.47     38.71 o 
   3  -1   7        4.34        8.42      3.81 o 
   4  -1   7       89.73       97.76      6.92 o 
   5  -1   7     4382.33     4433.48     74.70 o 
   6  -1   7      263.22      234.73     12.03 o 
   7  -1   7        3.36       -3.11      8.13 o 
  -6   0   7        0.30       -4.59      9.96 o 
  -5   0   7     1226.51     1156.32     44.54 o 
  -4   0   7        1.41       -0.07      6.89 o 
  -3   0   7      632.11      628.72     24.81 o 
  -2   0   7       34.97       47.11      7.37 o 
  -1   0   7     2409.85     2364.23     43.67 o 
   0   0   7      289.14      242.96      7.68 o 
   1   0   7       17.76       15.86      3.31 o 
   2   0   7      428.42      399.13     10.28 o 
   3   0   7      954.62      898.26     17.42 o 
   4   0   7      263.85      243.91      9.18 o 
   5   0   7      170.13      181.90      8.12 o 
   6   0   7        0.10       -2.68      7.06 o 
   7   0   7       34.43       32.03      8.56 o 
  -6   1   7       68.15       72.17     12.33 o 
  -5   1   7      333.29      309.08     19.53 o 
  -4   1   7      403.34      370.35     20.37 o 
  -3   1   7     4522.59     4337.44    103.59 o 
  -2   1   7      147.06      131.95     11.30 o 
  -1   1   7     1674.39     1734.03     33.00 o 
   0   1   7     4797.15     4537.76     80.65 o 
   1   1   7     2450.13     2337.94     51.83 o 
   2   1   7      455.29      495.67     11.95 o 
   3   1   7       74.36       69.46      6.45 o 
   4   1   7     8343.88     8099.94    174.39 o 
   5   1   7       87.98       71.33     11.25 o 
   6   1   7       27.40       36.21     11.79 o 
   7   1   7      315.11      329.75     22.89 o 
  -6   2   7      341.27      334.88     22.10 o 
  -5   2   7        3.12        0.99     10.11 o 
  -4   2   7       96.47      106.40     12.73 o 
  -3   2   7      112.60      168.35     15.09 o 
  -2   2   7     1018.43     1030.73     44.44 o 
  -1   2   7      665.52      680.29     15.60 o 
   0   2   7       34.10       19.59      3.81 o 
   1   2   7      298.19      313.41      8.94 o 
   2   2   7      174.18      147.20      6.37 o 
   3   2   7       25.12       27.38      5.82 o 
   4   2   7     1055.59      979.71     25.84 o 
   5   2   7      242.97      233.41     16.67 o 
   6   2   7       78.71       65.70     12.33 o 
   7   2   7      147.50      158.63     17.26 o 
  -5   3   7      180.64      175.46     16.82 o 
  -4   3   7     1543.29     1589.70     57.71 o 
  -3   3   7      272.73      287.38     18.45 o 
  -2   3   7      840.29      742.57     75.37 o 
  -1   3   7     6346.02     6295.29    136.52 o 
   0   3   7      512.49      487.34     11.90 o 
   1   3   7        4.58        2.03      3.63 o 
   2   3   7      349.04      332.82     12.95 o 
   3   3   7     7886.79     7742.71    166.27 o 
   4   3   7       21.76       33.54      9.52 o 
   5   3   7       30.41       30.73      9.72 o 
   6   3   7      363.34      380.80     21.85 o 
   7   3   7      305.29      310.61     21.95 o 
  -5   4   7       34.39       12.04     11.74 o 
  -4   4   7        6.44       12.23     11.39 o 
  -3   4   7      229.78      228.98     17.17 o 
  -2   4   7       44.55       30.22      7.70 o 
  -1   4   7     1989.57     2004.57     47.80 o 
   0   4   7      176.78      165.78     13.59 o 
   1   4   7     1345.51     1304.50     25.88 o 
   2   4   7      145.42      141.29      9.21 o 
   3   4   7     1482.10     1292.81     43.95 o 
   4   4   7      579.14      560.11     24.07 o 
   5   4   7      212.19      199.13     15.69 o 
   6   4   7      550.17      515.47     25.55 o 
   7   4   7      270.34      267.20     21.41 o 
  -4   5   7       76.59       81.29     14.60 o 
  -3   5   7      367.88      350.37     22.30 o 
  -2   5   7     2332.80     2275.10     54.76 o 
  -1   5   7      119.24      113.09     14.77 o 
   0   5   7      142.53      139.70      9.93 o 
   1   5   7       18.00       25.74      6.89 o 
   2   5   7     5886.17     5860.37    128.20 o 
   3   5   7      267.27      269.52     16.52 o 
   4   5   7       52.64       67.43     11.30 o 
   5   5   7      392.58      422.34     22.49 o 
   6   5   7      152.48      135.16     14.65 o 
   7   5   7      144.45      151.14     16.97 o 
  -4   6   7      135.88      103.39     15.83 o 
  -3   6   7        6.34       -6.25      8.34 o 
  -2   6   7      827.70      907.99     50.04 o 
  -1   6   7       56.56       65.21      9.24 o 
   0   6   7      394.23      393.33     16.40 o 
   1   6   7      343.88      358.06     15.02 o 
   2   6   7     1827.91     1790.61     60.08 o 
   3   6   7      262.24      253.00     17.17 o 
   4   6   7      560.95      527.16     24.61 o 
   5   6   7     1755.44     1629.86     56.18 o 
   6   6   7       90.12       86.08     13.66 o 
  -3   7   7      223.22      238.52     15.10 o 
  -2   7   7        7.14       15.34      9.71 o 
  -1   7   7       82.92       75.26     10.29 o 
   0   7   7        4.50       -1.71     12.36 o 
   1   7   7     1243.32     1184.22     32.51 o 
   2   7   7        7.44        3.45     10.41 o 
   3   7   7        3.09       -5.67     10.11 o 
   4   7   7        9.26        6.26     10.56 o 
   5   7   7       25.24        6.56     11.35 o 
   6   7   7       24.64       24.76     12.48 o 
  -2   8   7       32.43       32.32     10.65 o 
  -1   8   7       13.48       23.66      9.93 o 
   0   8   7      470.71      480.81     19.74 o 
   1   8   7      961.87      927.15     39.66 o 
   2   8   7      527.93      593.70     29.05 o 
   3   8   7      112.24       94.12     15.83 o 
   4   8   7      921.85      853.70     35.76 o 
   5   8   7       45.80       45.53     14.26 o 
   0   9   7      192.45      157.75     19.88 o 
   1   9   7        3.71       11.44     13.37 o 
   2   9   7       73.11       62.45     16.43 o 
   3   9   7        1.97       -9.17     12.48 o 
   4   9   7        8.34       -2.86     13.02 o 
  -2  -8   8      122.22       90.56     21.16 o 
  -1  -8   8        0.17      -22.35     14.95 o 
   0  -8   8      684.05      795.69     41.24 o 
   1  -8   8      219.44      237.26     22.99 o 
  -4  -7   8      952.89      813.74     42.82 o 
  -3  -7   8      203.81      175.31     22.64 o 
  -2  -7   8      804.78      706.06     38.92 o 
  -1  -7   8       68.48       72.36     18.05 o 
   0  -7   8      576.88      718.30     37.78 o 
   1  -7   8      656.25      810.34     40.50 o 
   2  -7   8      349.83      418.69     29.10 o 
  -5  -6   8      430.32      429.64     34.38 o 
  -4  -6   8        7.20      -16.97     17.56 o 
  -3  -6   8        2.89      -23.68     16.77 o 
  -2  -6   8       67.86       40.10     17.71 o 
  -1  -6   8      889.56      901.30     42.77 o 
   0  -6   8      222.12      279.98     24.27 o 
   1  -6   8        3.80        2.86     15.98 o 
   2  -6   8       49.29       67.90      9.62 o 
   3  -6   8      104.33       90.72     11.28 o 
  -5  -5   8     1014.97      906.82     44.94 o 
  -4  -5   8      133.60       96.98     19.43 o 
  -3  -5   8      950.46      858.19     41.53 o 
  -2  -5   8      707.50      671.93     36.40 o 
  -1  -5   8     1373.91     1503.78     60.23 o 
   0  -5   8     2816.11     3074.24    106.84 o 
   1  -5   8     1092.08     1081.64     46.86 o 
   2  -5   8      673.88      606.35     41.78 o 
   3  -5   8       69.80       59.48     10.38 o 
   4  -5   8     1105.96     1046.84     31.15 o 
  -5  -4   8      200.70      168.94     23.08 o 
  -4  -4   8        6.27      -11.74     14.35 o 
  -3  -4   8      123.93       96.43     19.43 o 
  -2  -4   8       86.10      111.73     18.50 o 
  -1  -4   8     1110.95     1199.58     52.93 o 
   0  -4   8      541.56      565.43     34.28 o 
   1  -4   8      437.18      456.82     30.43 o 
   2  -4   8       78.73       64.66      8.17 o 
   3  -4   8       58.36       55.26      8.40 o 
   4  -4   8     1680.53     1576.03     40.76 o 
   5  -4   8       30.75       27.51      9.63 o 
  -6  -3   8      924.63      884.58     45.04 o 
  -5  -3   8       29.59        0.74     15.29 o 
  -4  -3   8      478.69      375.72     27.67 o 
  -3  -3   8      458.17      459.28     31.42 o 
  -2  -3   8     1078.50     1115.53     50.07 o 
  -1  -3   8     4120.77     4354.57    144.82 o 
   1  -3   8      605.06      564.07     17.78 o 
   2  -3   8      552.34      497.00     33.64 o 
   3  -3   8     1237.62     1207.63     31.69 o 
   4  -3   8       48.26       57.55     18.10 o 
   5  -3   8      171.86      197.33     15.29 o 
  -6  -2   8      291.78      178.42     22.35 o 
  -5  -2   8       56.79       21.21     16.18 o 
  -4  -2   8      662.32      564.94     33.20 o 
  -3  -2   8       11.66       19.19     15.19 o 
  -2  -2   8      658.66      621.47     34.68 o 
  -1  -2   8     1539.40     1652.05     63.19 o 
   0  -2   8      901.15      903.56     41.06 o 
   1  -2   8        4.91        4.91      3.40 o 
   2  -2   8      251.15      214.77     18.60 o 
   3  -2   8     4565.12     4555.73    100.98 o 
   4  -2   8      144.07      143.63     10.07 o 
   5  -2   8        7.15       17.46     11.64 o 
   6  -2   8      380.92      395.45     27.62 o 
  -6  -1   8       51.47       48.09     12.48 o 
  -5  -1   8      340.98      309.77     26.78 o 
  -4  -1   8      112.50       98.36     17.71 o 
  -3  -1   8      523.87      519.76     32.36 o 
  -2  -1   8     4552.03     4404.83    144.82 o 
  -1  -1   8       74.73       80.08      8.53 o 
   0  -1   8      794.56      849.32     23.85 o 
   1  -1   8       10.82       18.44      3.90 o 
   2  -1   8     2373.79     2247.64     38.52 o 
   3  -1   8      323.14      305.76      9.51 o 
   4  -1   8        2.92        5.57      4.98 o 
   5  -1   8      392.26      483.24     31.84 o 
   6  -1   8        8.40        1.72      7.24 o 
  -6   0   8       99.62      125.49     15.88 o 
  -5   0   8      325.84      307.21     20.17 o 
  -4   0   8       31.27       24.69     11.69 o 
  -3   0   8      201.77      197.37     18.57 o 
  -2   0   8      869.64      868.88     25.96 o 
  -1   0   8      659.84      654.69     22.54 o 
   0   0   8        7.10       16.01      3.75 o 
   1   0   8      144.12      138.11      7.05 o 
   2   0   8     5687.06     5560.77    120.34 o 
   3   0   8       52.41       54.29      6.83 o 
   4   0   8      135.35      147.02      7.10 o 
   5   0   8     1061.70     1050.23     21.44 o 
   6   0   8       17.88       16.76      7.71 o 
  -5   1   8      140.81      159.97     15.44 o 
  -4   1   8      264.89      255.02     17.86 o 
  -3   1   8     2336.83     2315.50     78.38 o 
  -2   1   8       16.61       13.61      7.04 o 
  -1   1   8      465.35      501.23     19.16 o 
   0   1   8       35.88       43.28      4.48 o 
   1   1   8      459.54      456.59     11.61 o 
   2   1   8     1345.54     1334.89     35.25 o 
   3   1   8      298.00      308.39     12.00 o 
   4   1   8      360.88      355.53     15.22 o 
   5   1   8       14.95       14.38      6.95 o 
   6   1   8      223.23      210.87     18.50 o 
   7   1   8      226.25      255.07     21.01 o 
  -5   2   8      153.21      151.53     16.08 o 
  -4   2   8        4.41       11.10     10.16 o 
  -3   2   8     2514.78     2601.64     87.60 o 
  -2   2   8      489.10      499.73     23.87 o 
  -1   2   8       30.37       58.36      9.10 o 
   0   2   8     1153.56     1141.21     22.98 o 
   1   2   8     6701.75     6655.64    117.69 o 
   2   2   8       92.90       85.91      5.67 o 
   3   2   8       12.69       18.52      5.65 o 
   4   2   8     2769.75     2668.61     60.96 o 
   5   2   8      171.48      144.87     13.71 o 
   6   2   8      235.07      281.80     19.88 o 
   7   2   8       81.17      107.29     17.22 o 
  -5   3   8       19.17       17.86     12.23 o 
  -4   3   8      666.55      642.88     30.24 o 
  -3   3   8      609.83      579.98     27.23 o 
  -2   3   8      485.17      445.13     22.74 o 
  -1   3   8      381.11      383.60     14.96 o 
   0   3   8       31.34       41.88      5.81 o 
   1   3   8     1210.37     1200.32     24.13 o 
   2   3   8      654.37      656.80     18.99 o 
   3   3   8       26.30       30.37      6.28 o 
   4   3   8       56.81       64.37     10.85 o 
   5   3   8      451.15      424.26     22.39 o 
   6   3   8      758.62      827.90     35.02 o 
   7   3   8       99.56       70.29     16.03 o 
  -4   4   8      605.40      628.67     30.43 o 
  -3   4   8        2.68       -8.68      9.82 o 
  -2   4   8      192.59      183.84     15.88 o 
  -1   4   8       62.09       42.77      7.70 o 
   0   4   8     3759.88     3724.30     83.07 o 
   1   4   8        4.04        3.18      4.33 o 
   2   4   8       12.50       12.77      4.68 o 
   3   4   8     2535.47     2394.91     75.91 o 
   4   4   8        1.61       -0.30      8.83 o 
   5   4   8      197.96      175.90     14.75 o 
   6   4   8       23.58       25.45     11.39 o 
   7   4   8      273.68      317.42     22.39 o 
  -4   5   8      226.51      228.93     20.08 o 
  -3   5   8       33.44       42.91     12.43 o 
  -2   5   8       61.86       67.78     12.78 o 
  -1   5   8       20.52       29.88      8.17 o 
   0   5   8     1853.98     1865.96     45.25 o 
   1   5   8        9.46        5.76      6.83 o 
   2   5   8      157.24      163.36     10.38 o 
   3   5   8      740.96      644.36     26.74 o 
   4   5   8      223.30      174.22     14.80 o 
   5   5   8      837.09      855.97     34.63 o 
   6   5   8      237.90      223.80     18.40 o 
  -3   6   8      107.31      105.12     15.64 o 
  -2   6   8      176.89      158.25     12.58 o 
  -1   6   8      774.61      761.59     40.50 o 
   0   6   8       64.79       79.29      9.96 o 
   1   6   8        0.31       -1.77      7.20 o 
   2   6   8      747.45      679.48     28.61 o 
   3   6   8      366.81      360.63     20.96 o 
   4   6   8       11.24       10.70     10.95 o 
   5   6   8       39.25       25.55     11.89 o 
   6   6   8      192.93      187.74     17.17 o 
  -2   7   8      188.59      203.19     14.22 o 
  -1   7   8      365.67      385.49     17.33 o 
   0   7   8      197.97      206.29     13.49 o 
   1   7   8       18.87       37.63     18.15 o 
   2   7   8      251.46      249.69     18.89 o 
   3   7   8       11.09        0.69     10.56 o 
   4   7   8      395.70      401.72     23.28 o 
   5   7   8      132.32      166.87     17.41 o 
  -1   8   8       43.63       50.77     11.67 o 
   0   8   8       64.59       84.94     11.35 o 
   1   8   8      437.87      391.90     24.61 o 
   2   8   8      146.68      168.20     17.41 o 
   3   8   8       51.12       59.54     14.95 o 
   4   8   8       30.98       15.93     12.53 o 
   5   8   8       50.74       44.99     13.27 o 
   1   9   8      131.34      125.59     18.20 o 
   2   9   8        3.77        7.00     13.32 o 
   3   9   8      341.02      371.73     24.96 o 
  -3  -7   9      491.25      479.36     33.64 o 
  -2  -7   9      202.62      190.11     23.38 o 
  -1  -7   9        0.59       -2.86     16.33 o 
   0  -7   9       53.12       73.84     18.65 o 
   1  -7   9      100.49       92.39     19.09 o 
  -4  -6   9      330.96      286.14     27.97 o 
  -3  -6   9      818.11      775.61     41.04 o 
  -2  -6   9      753.84      781.93     40.60 o 
  -1  -6   9      301.96      327.63     28.31 o 
   0  -6   9      242.53      285.31     25.70 o 
   1  -6   9       97.30      131.75     20.47 o 
   2  -6   9     1005.06     1087.66     49.13 o 
  -4  -5   9       29.66        7.89     17.36 o 
  -3  -5   9      325.26      326.44     28.31 o 
  -2  -5   9      546.32      521.78     33.49 o 
  -1  -5   9        1.76      -17.22     15.09 o 
   0  -5   9      447.01      478.37     33.59 o 
   1  -5   9       38.87       45.87     16.87 o 
   2  -5   9      998.77      994.08     45.63 o 
   3  -5   9      214.30      167.42     19.06 o 
   4  -5   9       49.17       32.06     13.66 o 
  -5  -4   9      339.78      282.00     28.71 o 
  -4  -4   9      248.02      225.82     24.22 o 
  -3  -4   9     1810.02     1703.11     66.99 o 
  -2  -4   9       63.42       69.80     19.58 o 
  -1  -4   9      242.59      267.30     24.66 o 
   0  -4   9      109.14      105.66     19.43 o 
   1  -4   9     2172.34     2170.63     79.71 o 
   2  -4   9        4.62       11.49     13.12 o 
   3  -4   9      237.23      235.57     19.88 o 
   4  -4   9      686.41      642.38     22.35 o 
  -5  -3   9       22.48      -26.12     17.41 o 
  -4  -3   9      198.12      169.29     21.65 o 
  -3  -3   9      588.07      550.88     35.02 o 
  -2  -3   9      105.65       88.59     19.39 o 
  -1  -3   9      805.90      871.31     42.47 o 
   0  -3   9      483.32      447.15     32.70 o 
   1  -3   9     1752.26     1689.39     64.32 o 
   2  -3   9      115.23      109.74     14.67 o 
   3  -3   9       48.46       44.67      8.40 o 
   4  -3   9      630.94      640.06     21.67 o 
   5  -3   9      292.11      297.66     15.69 o 
  -5  -2   9      275.03      231.19     23.43 o 
  -4  -2   9     1117.17     1001.53     45.73 o 
  -3  -2   9      122.52      117.05     18.74 o 
  -2  -2   9      241.32      264.24     23.63 o 
  -1  -2   9       36.44       52.48     17.41 o 
   0  -2   9     2633.54     2921.04    122.82 o 
   1  -2   9       41.31       56.18     14.11 o 
   2  -2   9       13.64        7.54      6.15 o 
   3  -2   9     1225.46     1153.13     22.54 o 
   4  -2   9       11.86        8.39      5.22 o 
   5  -2   9       58.29       63.58      7.63 o 
  -5  -1   9       11.43       19.53     11.15 o 
  -4  -1   9     1025.43      942.33     29.05 o 
  -3  -1   9       78.55       78.74     10.01 o 
  -2  -1   9      654.84      647.38     21.95 o 
  -1  -1   9      239.27      233.55     28.86 o 
   0  -1   9     4102.20     4335.45     98.75 o 
   1  -1   9      413.28      408.57     25.55 o 
   2  -1   9      111.05      115.16     11.37 o 
   3  -1   9     2253.10     2179.22     38.34 o 
   4  -1   9      218.45      210.56      8.95 o 
   5  -1   9      177.76      181.67      8.91 o 
   6  -1   9       33.05        7.47      8.61 o 
  -5   0   9      582.12      533.52     27.33 o 
  -4   0   9      106.07      108.42     13.22 o 
  -3   0   9      270.44      268.47     14.39 o 
  -2   0   9      158.60      174.85     11.63 o 
  -1   0   9      529.97      577.10     19.55 o 
   0   0   9       10.27       11.95     10.14 o 
   1   0   9      550.53      555.25     13.62 o 
   2   0   9     1412.45     1344.20     32.95 o 
   3   0   9       17.39       19.80     11.72 o 
   4   0   9       18.58       31.34      7.27 o 
   5   0   9       22.42       31.11      7.93 o 
   6   0   9      137.39      137.03     16.08 o 
  -5   1   9      963.72      946.43     40.05 o 
  -4   1   9       31.63       33.74     11.74 o 
  -3   1   9      421.84      434.27     23.38 o 
  -2   1   9      385.10      397.01     16.37 o 
  -1   1   9     3266.77     3544.79     81.42 o 
   0   1   9      408.57      390.40     14.73 o 
   1   1   9        2.33        4.68      4.12 o 
   2   1   9     4290.13     4348.38     95.29 o 
   3   1   9      864.45      774.28     21.72 o 
   4   1   9      407.75      420.37     15.51 o 
   5   1   9       38.20       24.23      7.64 o 
   6   1   9     1266.18     1221.82     46.37 o 
  -5   2   9      202.83      224.24     19.88 o 
  -4   2   9      181.33      174.67     16.92 o 
  -3   2   9        5.29       13.17      9.91 o 
  -2   2   9        9.84       13.71      9.27 o 
  -1   2   9      133.18      147.82      9.24 o 
   0   2   9      385.88      387.94     14.00 o 
   1   2   9      548.77      521.91     13.18 o 
   2   2   9     1091.67     1074.91     22.58 o 
   3   2   9       74.32       62.90      7.07 o 
   4   2   9      292.40      276.44     16.85 o 
   6   2   9      482.01      468.01     25.30 o 
  -4   3   9      388.89      359.99     23.43 o 
  -3   3   9       15.71        8.78     10.90 o 
  -2   3   9     2493.20     2462.20     83.61 o 
  -1   3   9       39.77       37.98      9.77 o 
   0   3   9       21.48       22.40      5.01 o 
   1   3   9     3041.57     3123.75     57.47 o 
   2   3   9      384.61      335.82     20.37 o 
   3   3   9      183.87      177.24     10.75 o 
   4   3   9        3.02        3.76      6.40 o 
   5   3   9      770.56      696.74     29.55 o 
   6   3   9       95.77      130.32     16.48 o 
  -4   4   9       48.42       29.74     13.17 o 
  -3   4   9        2.86        1.78     11.20 o 
  -2   4   9      191.88      178.91     16.43 o 
  -1   4   9       41.72       43.65     10.85 o 
   0   4   9       18.09       17.62      7.06 o 
   1   4   9     1471.54     1500.84     37.09 o 
   2   4   9        2.30        6.45      6.61 o 
   3   4   9      277.56      266.76     17.12 o 
   4   4   9      161.64      141.77     12.97 o 
   5   4   9      757.22      681.01     29.20 o 
   6   4   9      290.23      270.11     20.03 o 
  -3   5   9      475.59      450.99     26.04 o 
  -2   5   9      190.19      138.85     15.98 o 
  -1   5   9      161.32      193.81     17.36 o 
   0   5   9      866.48      878.97     25.51 o 
   1   5   9       31.67       31.87      7.79 o 
   2   5   9       13.09       14.98      7.28 o 
   3   5   9        2.17        1.68      8.98 o 
   4   5   9      372.23      391.11     21.56 o 
   5   5   9      272.52      253.24     18.35 o 
   6   5   9       31.90       50.21     14.16 o 
  -2   6   9      182.29      223.55     20.22 o 
  -1   6   9        7.84        2.62      8.59 o 
   0   6   9      613.51      624.26     38.62 o 
   1   6   9       76.37       78.28     13.37 o 
   2   6   9      125.77      151.39     11.64 o 
   3   6   9       92.38       84.64     12.68 o 
   4   6   9      767.91      653.14     29.35 o 
   5   6   9      496.80      493.76     25.65 o 
  -1   7   9      623.63      682.54     31.25 o 
   0   7   9        0.56       -3.01      9.14 o 
   1   7   9        0.41       -2.24      8.51 o 
   2   7   9        7.00       -5.13     12.23 o 
   3   7   9      128.93      106.79     15.64 o 
   4   7   9      194.73      185.32     17.02 o 
   5   7   9        3.35       -0.64     11.69 o 
   0   8   9       20.46       21.08     19.83 o 
   1   8   9      338.39      362.01     18.01 o 
   2   8   9      177.83      212.85     19.83 o 
   3   8   9      224.25      196.81     19.58 o 
  -3  -6  10      270.86      245.50     26.44 o 
  -2  -6  10       29.59        8.09     19.88 o 
  -1  -6  10      102.60       75.62     20.27 o 
   0  -6  10       62.54       89.28     21.80 o 
   1  -6  10      290.89      331.43     28.36 o 
   2  -6  10      140.89      167.71     23.28 o 
  -3  -5  10      329.58      311.45     28.26 o 
  -2  -5  10      251.77      273.52     26.39 o 
  -1  -5  10     1710.39     1960.05     76.21 o 
   0  -5  10       78.58       57.81     19.48 o 
   1  -5  10      356.63      371.53     31.27 o 
   2  -5  10     1843.46     1930.65     74.78 o 
   3  -5  10       49.92       46.86     18.15 o 
  -4  -4  10      417.11      359.30     31.03 o 
  -3  -4  10       21.55       22.10     18.15 o 
  -2  -4  10       38.27       32.75     19.88 o 
  -1  -4  10      434.31      503.97     34.82 o 
   0  -4  10      106.68      112.56     19.93 o 
   1  -4  10        6.60        3.06     15.88 o 
   2  -4  10      491.31      445.03     29.50 o 
   3  -4  10        1.63       -2.71     13.37 o 
   4  -4  10      107.61      100.59     11.84 o 
  -4  -3  10      532.14      462.78     32.56 o 
  -3  -3  10      721.76      717.26     39.31 o 
  -2  -3  10     3792.95     4006.96    136.19 o 
  -1  -3  10      205.63      236.57     23.82 o 
   0  -3  10      134.91      143.00     20.57 o 
   1  -3  10     3374.75     3424.71    117.40 o 
   2  -3  10       99.71      121.20     17.61 o 
   3  -3  10        8.79       14.58      6.89 o 
   4  -3  10       30.53       22.78      6.04 o 
  -4  -2  10       16.17        1.97     16.38 o 
  -3  -2  10      350.10      353.57     28.91 o 
  -2  -2  10      636.31      647.24     36.16 o 
  -1  -2  10      189.95      200.94     29.67 o 
   0  -2  10      443.11      438.47     28.91 o 
   1  -2  10     1448.74     1459.33     57.52 o 
   2  -2  10      133.95      147.09     17.95 o 
   3  -2  10      155.12      167.86      7.88 o 
   4  -2  10      133.08      133.36      8.11 o 
   5  -2  10      894.49      905.37     20.76 o 
  -4  -1  10      316.04      283.63     15.99 o 
  -3  -1  10      823.32      835.82     26.64 o 
  -2  -1  10      102.83      117.20     10.72 o 
  -1  -1  10      879.40      923.43     27.22 o 
   0  -1  10     2558.76     2643.60     62.97 o 
   1  -1  10        4.99       -4.00     11.49 o 
   2  -1  10       20.37       33.99     11.94 o 
   3  -1  10       49.01       42.67     11.84 o 
   4  -1  10     1080.45     1038.82     21.52 o 
   5  -1  10      186.35      186.97      9.49 o 
  -4   0  10      691.49      690.72     32.65 o 
  -3   0  10      538.50      571.98     21.69 o 
  -2   0  10        4.57       -6.53      7.84 o 
  -1   0  10      104.22      104.25      9.68 o 
   0   0  10     3721.31     4097.76    124.97 o 
   1   0  10       50.51       72.02     13.22 o 
   2   0  10      102.71      121.00      8.76 o 
   3   0  10      739.75      730.78     23.45 o 
   4   0  10     2300.08     2240.41     53.24 o 
   5   0  10      490.42      509.31     19.00 o 
  -4   1  10      379.62      387.66     23.92 o 
  -3   1  10       27.70       27.48     12.18 o 
  -2   1  10      522.03      530.92     19.29 o 
  -1   1  10     1659.32     1707.08     42.94 o 
   0   1  10      222.82      220.31     12.36 o 
   1   1  10       24.52       16.69     10.80 o 
   2   1  10       14.29       22.94      6.47 o 
   3   1  10      126.08      145.88      9.28 o 
   4   1  10      251.45      222.68     12.75 o 
   5   1  10      403.44      413.41     16.49 o 
   6   1  10        8.14       19.09     13.37 o 
  -4   2  10      287.79      274.11     21.56 o 
  -3   2  10        4.53       -0.99     10.31 o 
  -2   2  10      251.68      281.51     19.68 o 
  -1   2  10     2130.38     2240.67     76.46 o 
   0   2  10      131.77      139.89      9.42 o 
   1   2  10      242.43      241.02     18.05 o 
   2   2  10      428.20      445.58     15.39 o 
   3   2  10     1311.06     1280.37     32.29 o 
   4   2  10      659.86      669.32     20.90 o 
   5   2  10       34.73       34.04     12.68 o 
   6   2  10      512.97      477.68     27.18 o 
  -4   3  10       16.01       10.85     12.43 o 
  -3   3  10      102.17       85.43     14.16 o 
  -2   3  10      218.66      217.88     18.30 o 
  -1   3  10      254.31      243.18     17.91 o 
   0   3  10        6.12       -0.59      9.27 o 
   1   3  10        7.94       -1.56      4.93 o 
   2   3  10       12.40       17.46      5.15 o 
   3   3  10      210.02      191.36     10.62 o 
   4   3  10      280.69      296.53     13.65 o 
   5   3  10        6.08       -3.16     10.21 o 
   6   3  10      153.51      170.87     18.25 o 
  -3   4  10      330.91      296.31     22.15 o 
  -2   4  10      896.92      950.92     39.95 o 
  -1   4  10      194.74      228.98     18.10 o 
   0   4  10       33.19       40.94     10.85 o 
   1   4  10      573.43      555.76     18.51 o 
   2   4  10     1105.49     1109.95     23.99 o 
   3   4  10      990.39     1045.97     27.73 o 
   4   4  10       60.59       50.61     11.00 o 
   5   4  10      545.91      514.53     26.04 o 
  -2   5  10       42.45       48.54     13.66 o 
  -1   5  10      222.19      162.58     17.07 o 
   0   5  10        0.63       -2.47      9.91 o 
   1   5  10       32.88       33.78      8.96 o 
   2   5  10       59.19       56.66      8.62 o 
   3   5  10      773.63      765.31     31.82 o 
   4   5  10       97.71       84.10     12.38 o 
   5   5  10      121.27      103.54     14.70 o 
  -2   6  10       44.66       21.80     13.91 o 
  -1   6  10        8.63       -0.64     12.58 o 
   0   6  10      328.42      344.44     16.82 o 
   1   6  10      595.79      623.88     21.48 o 
   2   6  10      568.14      599.30     21.14 o 
   3   6  10        6.55       -1.28     11.44 o 
   4   6  10      369.05      324.13     21.41 o 
   5   6  10       51.24       35.42     13.12 o 
   0   7  10      164.85      194.96     14.24 o 
   1   7  10        4.56        4.44      9.11 o 
   2   7  10      609.76      628.52     29.99 o 
   3   7  10      152.92      134.32     17.22 o 
   4   7  10      139.66      123.17     15.59 o 
  -2  -5  11      263.94      243.53     27.57 o 
  -1  -5  11      351.68      384.90     32.75 o 
   0  -5  11      120.85      146.55     22.30 o 
   1  -5  11      459.20      510.48     35.81 o 
   2  -5  11      105.74      106.94     22.74 o 
  -3  -4  11      138.67       94.36     22.35 o 
  -2  -4  11      149.52      148.82     24.61 o 
  -1  -4  11     1858.91     2215.17     83.81 o 
   0  -4  11      231.47      259.85     26.00 o 
   1  -4  11       12.26       24.52     17.02 o 
   2  -4  11      429.02      415.87     30.34 o 
   3  -4  11     1012.06      951.51     45.53 o 
  -3  -3  11      202.58      178.76     25.21 o 
  -2  -3  11        3.88       16.40     12.97 o 
  -1  -3  11      773.30      846.69     44.49 o 
   0  -3  11      323.95      318.06     27.97 o 
   1  -3  11       46.05       44.54     18.94 o 
   2  -3  11      201.54      175.36     21.36 o 
   3  -3  11     1039.83     1043.36     46.76 o 
   4  -3  11      352.29      300.66     22.30 o 
  -4  -2  11      272.64      276.98     16.95 o 
  -3  -2  11       15.13        7.71     22.15 o 
  -2  -2  11     1575.95     1718.51    103.64 o 
  -1  -2  11      238.58      257.14     24.66 o 
   0  -2  11      288.57      289.30     24.32 o 
   1  -2  11      699.68      680.86     35.17 o 
   2  -2  11     1062.67     1033.00     45.63 o 
   3  -2  11      155.81      195.04     19.68 o 
   4  -2  11      213.43      191.41     15.68 o 
  -4  -1  11       54.68       75.96     13.47 o 
  -3  -1  11       41.31       28.71     14.26 o 
  -2  -1  11     1077.92     1197.98     34.79 o 
  -1  -1  11      141.05      149.82     11.82 o 
   0  -1  11       91.23       93.03     17.17 o 
   1  -1  11      698.31      758.99     36.45 o 
   2  -1  11     1401.93     1436.40     55.15 o 
   3  -1  11      627.37      657.63     32.41 o 
   4  -1  11      133.20      143.14     11.30 o 
   5  -1  11      498.92      513.29     30.68 o 
  -4   0  11       67.97       54.90     15.00 o 
  -3   0  11     1184.89     1288.91     50.66 o 
  -2   0  11       27.79       20.21      9.16 o 
  -1   0  11       12.98       21.06     11.39 o 
   0   0  11      465.43      499.91     22.96 o 
   1   0  11      237.72      286.93     20.47 o 
   2   0  11      442.97      467.08     25.35 o 
   3   0  11      337.58      355.97     24.59 o 
   4   0  11      527.41      518.85     18.99 o 
   5   0  11       54.87       65.57      9.01 o 
  -3   1  11      799.26      825.58     36.90 o 
  -2   1  11      211.26      193.81     17.61 o 
  -1   1  11      291.02      301.89     21.06 o 
   0   1  11      709.14      772.89     30.56 o 
   1   1  11      678.46      672.42     29.84 o 
   2   1  11      455.74      581.17     27.52 o 
   3   1  11      197.34      213.04     15.69 o 
   4   1  11      880.75      839.97     24.92 o 
   5   1  11       15.34       23.15      8.47 o 
  -3   2  11        4.67       -7.15     12.97 o 
  -2   2  11      292.53      257.09     19.78 o 
  -1   2  11      273.33      267.60     19.14 o 
   0   2  11      193.05      204.23     17.54 o 
   1   2  11       95.80      118.23     14.63 o 
   2   2  11      451.29      490.01     24.96 o 
   3   2  11      508.62      467.70     16.85 o 
   4   2  11      211.23      227.01     13.44 o 
   5   2  11       12.70       12.27     10.14 o 
  -3   3  11      117.49      117.89     16.92 o 
  -2   3  11      163.79      152.42     17.07 o 
  -1   3  11     1178.12     1166.68     45.87 o 
   0   3  11      467.73      429.34     23.48 o 
   1   3  11      586.53      641.21     20.53 o 
   2   3  11      550.91      567.81     18.33 o 
   3   3  11     1170.68     1097.83     29.19 o 
   4   3  11      192.74      183.87     11.47 o 
   5   3  11      652.25      646.48     30.29 o 
  -2   4  11       70.27       59.19     14.60 o 
  -1   4  11        3.29       13.81     11.54 o 
   0   4  11       40.93       36.11     12.33 o 
   1   4  11      942.15     1061.51     43.56 o 
   2   4  11       63.08       68.27      9.30 o 
   3   4  11      203.37      231.79     17.31 o 
   4   4  11      217.33      222.51     18.40 o 
   5   4  11      423.50      382.63     22.69 o 
  -1   5  11      256.37      263.06     21.90 o 
   0   5  11      138.26      171.81     17.46 o 
   1   5  11      138.54      190.20     19.14 o 
   2   5  11      821.68      837.97     25.61 o 
   3   5  11       92.31      104.33     15.00 o 
   4   5  11      227.15      260.94     18.35 o 
   0   6  11      643.00      730.33     35.32 o 
   1   6  11        5.06       -0.44     13.52 o 
   2   6  11      203.54      218.31     14.00 o 
   3   6  11      307.16      278.30     21.06 o 
   4   6  11      501.20      501.46     26.74 o 
  -1  -4  12       27.93       39.76     19.98 o 
   0  -4  12      108.38      157.16     25.60 o 
   1  -4  12       63.42      112.32     21.41 o 
  -2  -3  12       22.11       23.33     19.19 o 
  -1  -3  12     1016.79     1117.94     51.94 o 
   0  -3  12      839.72      896.86     46.17 o 
   1  -3  12      131.47      157.70     23.53 o 
   2  -3  12        0.47      -13.52     15.98 o 
  -2  -2  12       24.38       26.65     10.42 o 
  -1  -2  12      550.88      612.29     36.40 o 
   0  -2  12      133.96      190.99     22.84 o 
   1  -2  12      796.67      771.08     39.17 o 
   2  -2  12        5.60        7.20     16.08 o 
   3  -2  12      973.93      940.81     43.46 o 
  -3  -1  12        1.63      -15.28     10.19 o 
  -2  -1  12      748.83      847.26     28.06 o 
  -1  -1  12      684.65      688.75     37.83 o 
   0  -1  12       37.23       55.15     15.69 o 
   1  -1  12        2.32       -3.50     14.40 o 
   2  -1  12     1507.06     1554.14     60.18 o 
   3  -1  12        2.60       36.60     15.19 o 
   4  -1  12        8.70       39.31     14.35 o 
  -3   0  12       56.59       44.00     13.66 o 
  -2   0  12      584.74      619.45     23.08 o 
  -1   0  12        4.15       16.70      9.36 o 
   0   0  12     1110.62     1175.51     48.19 o 
   1   0  12      210.64      237.21     21.41 o 
   2   0  12     1453.39     1543.83     58.30 o 
   3   0  12      555.23      538.50     28.95 o 
   4   0  12      820.00      852.96     38.57 o 
  -2   1  12      407.07      416.56     26.39 o 
  -1   1  12        8.24        5.13     11.84 o 
   0   1  12        4.46        6.33     15.32 o 
   1   1  12     1174.36     1232.68     47.95 o 
   2   1  12       31.85       66.39     13.91 o 
   3   1  12       52.76       55.00     13.81 o 
   4   1  12        0.84        2.77     16.33 o 
  -2   2  12       45.60       63.93     15.44 o 
  -1   2  12      664.55      651.51     31.32 o 
   0   2  12      519.73      462.88     25.06 o 
   1   2  12     1733.26     1758.94     62.55 o 
   2   2  12      632.91      646.63     29.69 o 
   3   2  12      890.53      939.72     39.07 o 
   4   2  12      242.06      252.64     14.09 o 
  -2   3  12       51.09       45.33     15.00 o 
  -1   3  12      120.30      108.67     15.64 o 
   0   3  12      276.14      265.48     21.36 o 
   1   3  12       46.01       53.57     13.07 o 
   2   3  12      477.57      496.97     25.40 o 
   3   3  12       64.22       65.35     13.91 o 
   4   3  12       84.20       90.75     10.38 o 
  -1   4  12      247.32      252.60     22.54 o 
   0   4  12      916.18      902.43     39.31 o 
   1   4  12      374.46      421.30     25.55 o 
   3   4  12      239.77      270.22     14.22 o 
   4   4  12      111.34       68.17     13.96 o 
   0   5  12       62.22       81.29     16.48 o 
   1   5  12      484.82      498.94     28.81 o 
   2   5  12       68.25      130.12     18.35 o 
   3   5  12       13.32       20.62     13.47 o 
  -1  -2  13      243.87      307.95     28.61 o 
   0  -2  13     1405.73     1648.70     67.28 o 
   1  -2  13      193.19      187.74     23.48 o 
  -1  -1  13       12.36        9.87     16.87 o 
   0  -1  13      528.45      636.66     35.91 o 
   1  -1  13      590.49      641.20     35.61 o 
   2  -1  13      204.19      234.89     22.35 o 
  -1   0  13      869.62     1007.99     45.04 o 
   0   0  13      120.11      159.52     19.29 o 
   1   0  13       12.50       44.10     13.86 o 
   2   0  13      118.14      161.20     18.45 o 
   3   0  13      271.50      263.50     22.84 o 
  -1   1  13      482.77      518.08     29.35 o 
   0   1  13      762.54      846.30     38.03 o 
   1   1  13      224.83      279.54     21.11 o 
   2   1  13      378.05      414.39     26.19 o 
   3   1  13       31.97       40.35     13.12 o 
  -1   2  13      129.53      137.28     17.46 o 
   1   2  13       31.60       50.31     13.22 o 
   2   2  13       66.31       85.09     14.50 o 
   3   2  13      106.07      115.18     15.29 o 
   0   3  13       72.58       92.19     15.69 o 
                                                 
